# Supplementary material for: Mesophotic coral bleaching associated with changes in thermocline depth
Source: Nat Commun. 2023 Oct 16;14:6528. doi: 10.1038/s41467-023-42279-2 (PMC10579316; doi:10.1038/s41467-023-42279-2)
Supplement: Supplementary file 4 — Source Data [file 41467_2023_42279_MOESM4_ESM.xlsx]

## Sheet: Figure 2
	Figure 2
	IDR: Ile Des Rats
	MA: Manta Alley			Mean values used for Figure 2
	N: November 2019
	M: March 2020			bleaching index (BI)	bleaching percentage (%)
			IDR-N-15-20m	1.58951	4.17036
			MA-N-15-20m	3.43709	9.94152
			MA-M-15-20m	3.45345	9.35323
			IDR-N-30-40m	3.67601	8.78505
			MA-N-30-40m	no data	no data
			MA-M-30-40m	6.36704	12.9213
			IDR-N-60-70m	42.2572	79.0323
			MA-N-60-70m	44.1667	79.7468
			MA-M-60-70m	23.225	52.2222
			IDR-N-80-90m	35.7878	80.2381
			MA-N-80-90m	70.6294	95.7746
			MA-M-80-90m	16.6667	29.4118

## Sheet: Figure 3B, S3
Figure 3B - S3
IOD Index, 1993 - 2021
	January	February	March	April	May	June	July	August	September	October	November	December
1993	-0.196	0.035	-0.295	-0.181	-0.027	-0.108	-0.152	-0.305	-0.17	-0.156	-0.149	-0.206
1994	0.025	-0.146	0.202	0.351	0.544	0.433	0.557	0.811	0.529	0.707	0.287	0.263
1995	0.14	0.164	-0.05	-0.221	-0.251	-0.078	-0.169	-0.144	-0.18	-0.367	-0.294	0.09
1996	-0.021	-0.033	-0.085	-0.369	-0.266	-0.394	-0.643	-0.681	-0.712	-1.108	-0.797	-0.413
1997	-0.11	0.079	0.043	0.054	0.025	0.082	0.447	0.634	0.771	0.873	1.279	0.863
1998	0.525	0.422	-0.055	0.047	0.14	0.147	-0.385	-0.58	-0.496	-0.743	-0.653	-0.336
1999	-0.13	-0.038	0.102	-0.002	-0.186	-0.145	0.112	0.023	-0.05	-0.19	-0.116	-0.148
2000	-0.125	-0.009	0.14	0.141	0.113	-0.022	0.077	0.131	-0.096	-0.142	-0.306	-0.248
2001	-0.431	-0.017	-0.01	0.136	0.137	0.127	-0.14	-0.301	-0.223	-0.451	-0.245	-0.051
2002	-0.142	-0.098	0.008	-0.352	-0.329	-0.19	-0.26	-0.208	0.286	0.405	0.096	-0.158
2003	-0.239	0.017	-0.039	-0.099	-0.164	0.139	0.131	0.108	-0.061	-0.243	-0.159	0.189
2004	0.044	0.114	0.077	-0.08	-0.565	-0.384	-0.301	-0.132	-0.106	-0.004	-0.153	-0.132
2005	-0.124	-0.56	-0.432	0.084	-0.033	-0.176	-0.384	-0.345	-0.534	-0.436	-0.272	-0.3
2006	-0.135	-0.305	-0.226	-0.015	-0.207	-0.059	0.04	0.229	0.428	0.577	0.501	0.172
2007	0.224	0.15	0.116	0.1	0.27	0.03	0.045	0.236	0.235	0.068	-0.023	-0.227
2008	0.115	-0.072	0.097	-0.153	0.178	0.215	0.246	0.124	0.086	0.029	-0.128	-0.053
2009	0.031	0.163	0.1	0.126	0.256	0.1	-0.192	-0.104	-0.103	-0.013	-0.067	0.16
2010	0.294	0.023	0.458	0.37	-0.03	-0.14	-0.001	-0.062	-0.268	-0.437	-0.495	-0.212
2011	0.192	0.242	0.367	0.154	-0.089	0.055	0.223	0.344	0.202	0.356	0.336	-0.128
2012	0.046	-0.078	0.026	-0.271	-0.37	0.001	0.546	0.652	0.453	0.11	-0.1	0.268
2013	-0.065	0.189	0.083	-0.297	-0.506	-0.497	-0.18	-0.194	-0.31	-0.168	0.199	0.141
2014	-0.101	-0.089	-0.151	-0.058	-0.092	-0.028	-0.363	-0.372	-0.145	0.141	0.01	0.046
2015	-0.1	-0.345	-0.241	-0.008	0.24	0.296	0.225	0.567	0.294	0.483	0.347	0.272
2016	0.266	-0.11	-0.009	0.146	-0.113	-0.443	-0.758	-0.444	-0.437	-0.372	-0.382	-0.31
2017	-0.086	0.101	0.357	0.499	0.536	0.424	0.52	0.349	0.034	0.016	0.289	0.109
2018	-0.2	0.215	-0.12	-0.083	0.122	0.155	0.053	0.122	0.604	0.685	0.5	0.309
2019	0.387	0.416	0.224	0.258	0.539	0.605	0.597	0.436	0.893	0.964	0.835	0.243
2020	0.173	0.054	0.019	-0.011	0.298	0.454	0.32	-0.183	-0.19	0.074	0.02	0.03
2021	0.051	0.243	0.266	0.25	0.009	-0.002	-0.228	-0.099	-0.058	-0.091	0.069	-0.12

## Sheet: Figure 4B
Source Data Figure 4D
MATLABTime	Pressure (dbar)
737863	64.592
737863	64.6119
737863	64.6096
737863	64.6118
737863	64.6128
737863	64.6144
737863	64.6138
737863	64.6138
737863	64.6155
737863	64.6145
737863	64.6157
737863	64.6158
737863	64.6164
737863	64.6166
737863	64.6174
737863	64.6173
737863	64.6174
737863	64.6181
737863	64.6177
737863	64.6182
737863	64.6189
737863	64.619
737863	64.6191
737863	64.6192
737863	64.6193
737863	64.6196
737863	64.6201
737863	64.6205
737863	64.6204
737863	64.621
737863	64.6213
737863	64.6211
737863	64.6219
737863	64.6219
737863	64.6222
737863	64.6221
737863	64.6223
737863	64.6229
737863	64.6228
737863	64.6232
737863	64.6237
737863	64.6239
737863	64.624
737863	64.6247
737863	64.6251
737863	64.625
737863	64.625
737863	64.6256
737863	64.6257
737863	64.626
737863	64.6258
737863	64.6267
737863	64.6266
737863	64.6268
737863	64.6269
737863	64.6277
737863	64.6278
737863	64.628
737863	64.6283
737863	64.6286
737863	64.6283
737863	64.629
737863	64.6293
737863	64.6295
737863	64.6302
737863	64.6305
737863	64.6306
737863	64.6309
737863	64.6312
737863	64.6318
737863	64.6322
737863	64.6324
737863	64.6329
737863	64.6335
737863	64.6339
737863	64.634
737863	64.6342
737863	64.6348
737863	64.6349
737863	64.6349
737863	64.6349
737863	64.6354
737863	64.6359
737863	64.6358
737863	64.6359
737863	64.6363
737863	64.6367
737863	64.6368
737863	64.6369
737863	64.6378
737863	64.638
737863	64.6386
737863	64.6388
737863	64.6393
737863	64.6396
737863	64.6396
737863	64.6406
737863	64.6408
737863	64.6409
737863	64.6415
737863	64.642
737863	64.6422
737863	64.6426
737863	64.6432
737863	64.6433
737863	64.6435
737863	64.6437
737863	64.644
737863	64.6442
737863	64.6445
737863	64.6452
737863	64.6458
737863	64.646
737863	64.6465
737863	64.6466
737863	64.6468
737863	64.6474
737863	64.6475
737863	64.6478
737863	64.6482
737863	64.6484
737863	64.6484
737863	64.6489
737863	64.6493
737863	64.6496
737863	64.6499
737863	64.6501
737863	64.6509
737863	64.6511
737863	64.6508
737863	64.6518
737863	64.6522
737863	64.6522
737863	64.6524
737863	64.653
737863	64.6538
737863	64.6541
737863	64.6541
737863	64.6548
737863	64.6552
737863	64.6551
737863	64.6557
737863	64.6555
737863	64.6561
737863	64.6561
737863	64.6565
737863	64.6569
737863	64.6564
737863	64.6573
737863	64.6573
737863	64.6575
737863	64.6574
737863	64.658
737863	64.6579
737863	64.6575
737863	64.6582
737863	64.6586
737863	64.6587
737863	64.659
737863	64.6595
737863	64.6601
737863	64.66
737863	64.6603
737863	64.6605
737863	64.6611
737863	64.6608
737863	64.661
737863	64.6609
737863	64.661
737863	64.661
737863	64.6612
737863	64.6619
737863	64.6617
737863	64.662
737863	64.6619
737863	64.6622
737863	64.6622
737863	64.6628
737863	64.6628
737863	64.663
737863	64.6637
737863	64.6638
737863	64.664
737863	64.6646
737863	64.6648
737863	64.6652
737863	64.6655
737863	64.6657
737863	64.6663
737863	64.6664
737863	64.6664
737863	64.6671
737863	64.6669
737863	64.6673
737863	64.6675
737863	64.6672
737863	64.6679
737863	64.6677
737863	64.6685
737863	64.6684
737863	64.6689
737863	64.6688
737863	64.6692
737863	64.6695
737863	64.6694
737863	64.6704
737863	64.6701
737863	64.6704
737863	64.6712
737863	64.671
737863	64.6714
737863	64.6713
737863	64.6715
737863	64.6718
737863	64.6718
737863	64.6718
737863	64.6727
737863	64.6726
737863	64.6733
737863	64.6738
737863	64.6742
737863	64.6745
737863	64.6746
737863	64.6751
737863	64.6747
737863	64.6751
737863	64.6753
737863	64.6758
737863	64.6759
737863	64.6759
737863	64.6767
737863	64.6771
737863	64.6768
737863	64.6773
737863	64.6773
737863	64.6776
737863	64.6772
737863	64.6774
737863	64.6776
737863	64.6778
737863	64.6783
737863	64.6786
737863	64.6789
737863	64.6791
737863	64.6794
737863	64.68
737863	64.6803
737863	64.6803
737863	64.6807
737863	64.6811
737863	64.6809
737863	64.6813
737863	64.6819
737863	64.682
737863	64.6825
737863	64.6828
737863	64.6827
737863	64.6832
737863	64.6833
737863	64.6835
737863	64.6839
737863	64.6839
737863	64.6842
737863	64.6844
737863	64.6845
737863	64.6847
737863	64.685
737863	64.685
737863	64.6855
737863	64.6854
737863	64.6858
737863	64.6859
737863	64.6861
737863	64.6861
737863	64.6865
737863	64.687
737863	64.6869
737863	64.6872
737863	64.687
737863	64.6871
737863	64.6874
737863	64.6866
737863	64.6873
737863	64.6876
737863	64.6877
737863	64.688
737863	64.6883
737863	64.6885
737863	64.6884
737863	64.6887
737863	64.6888
737863	64.6886
737863	64.6888
737863	64.6891
737863	64.6888
737863	64.689
737863	64.6888
737863	64.689
737863	64.6892
737863	64.6894
737863	64.6894
737863	64.69
737863	64.69
737863	64.6902
737863	64.69
737863	64.69
737863	64.6903
737863	64.6906
737863	64.6906
737863	64.6906
737863	64.6906
737863	64.6907
737863	64.6907
737863	64.6907
737863	64.6908
737863	64.6909
737863	64.691
737863	64.6911
737863	64.6915
737863	64.6914
737863	64.6914
737863	64.6916
737863	64.6919
737863	64.6921
737863	64.6924
737863	64.6926
737863	64.6928
737863	64.6932
737863	64.6935
737863	64.6938
737863	64.6939
737863	64.694
737863	64.6945
737863	64.6943
737863	64.6946
737863	64.6947
737863	64.6947
737863	64.6947
737863	64.6949
737863	64.6955
737863	64.6955
737863	64.6955
737863	64.6959
737863	64.696
737863	64.6957
737863	64.6961
737863	64.6965
737863	64.6963
737863	64.6969
737863	64.6967
737863	64.6968
737863	64.6967
737863	64.6967
737863	64.697
737863	64.6971
737863	64.6975
737863	64.6977
737863	64.6975
737863	64.6978
737863	64.6983
737863	64.6984
737863	64.6987
737863	64.6993
737863	64.6995
737863	64.6998
737863	64.7002
737863	64.7008
737863	64.7009
737863	64.7014
737863	64.7012
737863	64.7015
737863	64.7019
737863	64.7016
737863	64.7021
737863	64.702
737863	64.702
737863	64.7025
737863	64.7027
737863	64.7027
737863	64.7026
737863	64.7031
737863	64.7034
737863	64.7036
737863	64.7037
737863	64.7038
737863	64.7036
737863	64.7035
737863	64.7043
737863	64.7043
737863	64.7044
737863	64.7042
737863	64.7048
737863	64.7048
737863	64.7045
737863	64.7049
737863	64.7054
737863	64.7055
737863	64.7053
737863	64.7057
737863	64.7056
737863	64.7056
737863	64.706
737863	64.7066
737863	64.7062
737863	64.7066
737863	64.7069
737863	64.7072
737863	64.7074
737863	64.7075
737863	64.7077
737863	64.7079
737863	64.708
737863	64.708
737863	64.708
737863	64.7083
737863	64.7083
737863	64.7079
737863	64.708
737863	64.708
737863	64.7074
737863	64.7077
737863	64.7074
737863	64.7077
737863	64.7078
737863	64.7073
737863	64.708
737863	64.7078
737863	64.7077
737863	64.7076
737863	64.708
737863	64.7081
737863	64.7076
737863	64.7079
737863	64.7079
737863	64.708
737863	64.7081
737863	64.7084
737863	64.7088
737863	64.7083
737863	64.7088
737863	64.7091
737863	64.7092
737863	64.7086
737863	64.7091
737863	64.7093
737863	64.7092
737863	64.7092
737863	64.7096
737863	64.7097
737863	64.7094
737863	64.7101
737863	64.7101
737863	64.7099
737863	64.7097
737863	64.7102
737863	64.7101
737863	64.7097
737863	64.7099
737863	64.7099
737863	64.7102
737863	64.7103
737863	64.7098
737863	64.7099
737863	64.7099
737863	64.7098
737863	64.7098
737863	64.7098
737863	64.7097
737863	64.7099
737863	64.7099
737863	64.7101
737863	64.7103
737863	64.7107
737863	64.7103
737863	64.7104
737863	64.7104
737863	64.7101
737863	64.7102
737863	64.71
737863	64.7106
737863	64.7106
737863	64.7106
737863	64.7109
737863	64.7107
737863	64.7108
737863	64.7108
737863	64.7107
737863	64.7109
737863	64.7106
737863	64.7109
737863	64.7105
737863	64.7104
737863	64.7107
737863	64.711
737863	64.7107
737863	64.711
737863	64.7109
737863	64.7107
737863	64.7106
737863	64.7107
737863	64.7112
737863	64.7106
737863	64.7111
737863	64.7113
737863	64.7111
737863	64.7111
737863	64.7113
737863	64.7112
737863	64.711
737863	64.7112
737863	64.7111
737863	64.711
737863	64.7114
737863	64.7112
737863	64.7115
737863	64.7112
737863	64.7116
737863	64.7118
737863	64.7116
737863	64.7116
737863	64.7116
737863	64.712
737863	64.7118
737863	64.7116
737863	64.7121
737863	64.7119
737863	64.7119
737863	64.712
737863	64.712
737863	64.7124
737863	64.7118
737863	64.7122
737863	64.7123
737863	64.7122
737863	64.7128
737863	64.7126
737863	64.7128
737863	64.7128
737863	64.7128
737863	64.7129
737863	64.7121
737863	64.7129
737863	64.7127
737863	64.7124
737863	64.7127
737863	64.7128
737863	64.7129
737863	64.7131
737863	64.7131
737863	64.7133
737863	64.7129
737863	64.713
737863	64.7131
737863	64.7129
737863	64.7126
737863	64.7126
737863	64.7127
737863	64.7125
737863	64.7127
737863	64.7127
737863	64.7125
737863	64.7125
737863	64.7125
737863	64.7124
737863	64.7126
737863	64.7124
737863	64.7128
737863	64.7124
737863	64.7124
737863	64.7131
737863	64.7123
737863	64.7129
737863	64.7126
737863	64.7122
737863	64.7127
737863	64.7123
737863	64.7128
737863	64.7132
737863	64.7131
737863	64.7135
737863	64.7132
737863	64.7135
737863	64.7131
737863	64.7133
737863	64.7132
737863	64.7125
737863	64.7129
737863	64.7129
737863	64.713
737863	64.7127
737863	64.713
737863	64.7135
737863	64.7132
737863	64.7133
737863	64.7136
737863	64.7134
737863	64.7136
737863	64.7133
737863	64.7134
737863	64.7139
737863	64.7134
737863	64.7144
737863	64.7138
737863	64.7141
737863	64.7141
737863	64.7142
737863	64.7146
737863	64.7145
737863	64.7147
737863	64.7147
737863	64.7147
737863	64.7149
737863	64.7151
737863	64.715
737863	64.7151
737863	64.7153
737863	64.7148
737863	64.7151
737863	64.7151
737863	64.7152
737863	64.7154
737863	64.7157
737863	64.716
737863	64.7163
737863	64.7164
737863	64.7168
737863	64.717
737863	64.7168
737863	64.717
737863	64.717
737863	64.717
737863	64.7174
737863	64.7177
737863	64.7178
737863	64.7178
737863	64.7182
737863	64.7185
737863	64.719
737863	64.719
737863	64.719
737863	64.72
737863	64.7195
737863	64.72
737863	64.7198
737863	64.7204
737863	64.7205
737863	64.7207
737863	64.7208
737863	64.721
737863	64.721
737863	64.7208
737863	64.7213
737863	64.7212
737863	64.7214
737863	64.7218
737863	64.7224
737863	64.7223
737863	64.7224
737863	64.7227
737863	64.7228
737863	64.7231
737863	64.7233
737863	64.7232
737863	64.7237
737863	64.7236
737863	64.7238
737863	64.724
737863	64.7247
737863	64.7248
737863	64.7249
737863	64.7248
737863	64.7252
737863	64.7251
737863	64.7252
737863	64.725
737863	64.7256
737863	64.7255
737863	64.7255
737863	64.7259
737863	64.7262
737863	64.726
737863	64.7263
737863	64.7264
737863	64.7261
737863	64.7263
737863	64.7261
737863	64.7264
737863	64.7266
737863	64.7261
737863	64.7265
737863	64.7268
737863	64.7262
737863	64.727
737863	64.7269
737863	64.7273
737863	64.7272
737863	64.7274
737863	64.7274
737863	64.7271
737863	64.7271
737863	64.7276
737863	64.7277
737863	64.7277
737863	64.7276
737863	64.7277
737863	64.7278
737863	64.7272
737863	64.7275
737863	64.7279
737863	64.7278
737863	64.7276
737863	64.7277
737863	64.7276
737863	64.7279
737863	64.7273
737863	64.7276
737863	64.7279
737863	64.7276
737863	64.7276
737863	64.7276
737863	64.7278
737863	64.728
737863	64.7277
737863	64.728
737863	64.7277
737863	64.7278
737863	64.7281
737863	64.7279
737863	64.728
737863	64.7278
737863	64.7277
737863	64.7276
737863	64.7274
737863	64.7272
737863	64.7275
737863	64.7275
737863	64.7275
737863	64.7278
737863	64.7274
737863	64.7275
737863	64.7273
737863	64.727
737863	64.7275
737863	64.7267
737863	64.7271
737863	64.7272
737863	64.7269
737863	64.7269
737863	64.727
737863	64.7272
737863	64.7273
737863	64.727
737863	64.7269
737863	64.7273
737863	64.727
737863	64.7273
737863	64.7272
737863	64.7275
737863	64.7276
737863	64.7271
737863	64.7272
737863	64.7272
737863	64.7267
737863	64.727
737863	64.7267
737863	64.7271
737863	64.7268
737863	64.7269
737863	64.7268
737863	64.727
737863	64.7269
737863	64.7267
737863	64.7269
737863	64.7269
737863	64.7266
737863	64.7268
737863	64.7266
737863	64.7263
737863	64.7264
737863	64.7263
737863	64.7263
737863	64.7262
737863	64.7263
737863	64.7262
737863	64.7265
737863	64.7266
737863	64.7261
737863	64.7267
737863	64.7259
737863	64.7259
737863	64.7263
737863	64.726
737863	64.7263
737863	64.7253
737863	64.7263
737863	64.7259
737863	64.7252
737863	64.7259
737863	64.7255
737863	64.7253
737863	64.7252
737863	64.7254
737863	64.7256
737863	64.7253
737863	64.725
737863	64.7253
737863	64.7253
737863	64.7251
737863	64.7247
737863	64.7249
737863	64.7249
737863	64.7242
737863	64.7247
737863	64.7251
737863	64.7251
737863	64.7251
737863	64.7252
737863	64.7256
737863	64.7252
737863	64.7255
737863	64.7252
737863	64.7253
737863	64.7254
737863	64.7254
737863	64.725
737863	64.7255
737863	64.7253
737863	64.7254
737863	64.7256
737863	64.7256
737863	64.7257
737863	64.7255
737863	64.7257
737863	64.7262
737863	64.7259
737863	64.7259
737863	64.7258
737863	64.726
737863	64.7253
737863	64.7257
737863	64.7261
737863	64.7258
737863	64.7257
737863	64.7255
737863	64.7262
737863	64.7254
737863	64.7259
737863	64.726
737863	64.7259
737863	64.7258
737863	64.7259
737863	64.7262
737863	64.7257
737863	64.7256
737863	64.7258
737863	64.7258
737863	64.7258
737863	64.7254
737863	64.7252
737863	64.7254
737863	64.7254
737863	64.7251
737863	64.7256
737863	64.7253
737863	64.7252
737863	64.7253
737863	64.7251
737863	64.7252
737863	64.725
737863	64.7249
737863	64.7251
737863	64.725
737863	64.7248
737863	64.7245
737863	64.7241
737863	64.7245
737863	64.7238
737863	64.7239
737863	64.7242
737863	64.724
737863	64.724
737863	64.7238
737863	64.7242
737863	64.7239
737863	64.7236
737863	64.7239
737863	64.7237
737863	64.7233
737863	64.7234
737863	64.7236
737863	64.7231
737863	64.7233
737863	64.7233
737863	64.7236
737863	64.7237
737863	64.7235
737863	64.7237
737863	64.7234
737863	64.7233
737863	64.7232
737863	64.7234
737863	64.7232
737863	64.7229
737863	64.7234
737863	64.7233
737863	64.7234
737863	64.7233
737863	64.7232
737863	64.7234
737863	64.7232
737863	64.7229
737863	64.7231
737863	64.7232
737863	64.7232
737863	64.7232
737863	64.7232
737863	64.7228
737863	64.7228
737863	64.7226
737863	64.7226
737863	64.723
737863	64.7227
737863	64.7228
737863	64.7229
737863	64.7229
737863	64.7232
737863	64.7228
737863	64.7235
737863	64.7231
737863	64.7227
737863	64.7229
737863	64.7225
737863	64.7227
737863	64.7225
737863	64.7227
737863	64.7228
737863	64.7223
737863	64.7226
737863	64.7224
737863	64.7228
737863	64.7225
737863	64.7229
737863	64.7227
737863	64.7222
737863	64.7223
737863	64.7224
737863	64.7224
737863	64.7225
737863	64.7223
737863	64.7227
737863	64.7225
737863	64.7224
737863	64.7225
737863	64.7226
737863	64.7222
737863	64.722
737863	64.7221
737863	64.722
737863	64.722
737863	64.7219
737863	64.7223
737863	64.7224
737863	64.7219
737863	64.7222
737863	64.722
737863	64.7217
737863	64.7218
737863	64.7217
737863	64.722
737863	64.7217
737863	64.722
737863	64.7216
737863	64.7215
737863	64.7215
737863	64.7218
737863	64.7218
737863	64.7218
737863	64.7222
737863	64.7217
737863	64.7222
737863	64.7221
737863	64.7219
737863	64.7225
737863	64.7219
737863	64.7221
737863	64.722
737863	64.7216
737863	64.7222
737863	64.722
737863	64.7225
737863	64.7221
737863	64.7229
737863	64.7227
737863	64.7225
737863	64.7228
737863	64.7225
737863	64.7222
737863	64.7218
737863	64.7217
737863	64.7219
737863	64.7212
737863	64.7214
737863	64.7215
737863	64.7216
737863	64.7215
737863	64.7212
737863	64.7215
737863	64.7213
737863	64.7207
737863	64.7209
737863	64.7214
737863	64.7211
737863	64.7212
737863	64.7216
737863	64.7212
737863	64.7212
737863	64.7214
737863	64.7211
737863	64.7217
737863	64.721
737863	64.7213
737863	64.7209
737863	64.7208
737863	64.7208
737863	64.7208
737863	64.7206
737863	64.7205
737863	64.7203
737863	64.7201
737863	64.72
737863	64.7198
737863	64.7202
737863	64.72
737863	64.7195
737863	64.7198
737863	64.7197
737863	64.7192
737863	64.7195
737863	64.7196
737863	64.7189
737863	64.7185
737863	64.7185
737863	64.7176
737863	64.7178
737863	64.7173
737863	64.7177
737863	64.7176
737863	64.7172
737863	64.7179
737863	64.7173
737863	64.7173
737863	64.7174
737863	64.717
737863	64.7171
737863	64.7168
737863	64.7168
737863	64.7171
737863	64.7169
737863	64.7167
737863	64.717
737863	64.717
737863	64.716
737863	64.7159
737863	64.716
737863	64.7153
737863	64.7153
737863	64.7153
737863	64.7151
737863	64.7153
737863	64.7145
737863	64.715
737863	64.7147
737863	64.7147
737863	64.7149
737863	64.7144
737863	64.7148
737863	64.7142
737863	64.7144
737863	64.7147
737863	64.7142
737863	64.7148
737863	64.7146
737863	64.7145
737863	64.7145
737863	64.7141
737863	64.7146
737863	64.7143
737863	64.7145
737863	64.7144
737863	64.7138
737863	64.7147
737863	64.7144
737863	64.7143
737863	64.7148
737863	64.7147
737863	64.7147
737863	64.7143
737863	64.7143
737863	64.7145
737863	64.7141
737863	64.7145
737863	64.7145
737863	64.7146
737863	64.7146
737863	64.7145
737863	64.7146
737863	64.7142
737863	64.7141
737863	64.7139
737863	64.7139
737863	64.7142
737863	64.7138
737863	64.7143
737863	64.7148
737863	64.7142
737863	64.7147
737863	64.7146
737863	64.715
737863	64.7151
737863	64.7144
737863	64.7151
737863	64.7151
737863	64.7149
737863	64.7147
737863	64.715
737863	64.715
737863	64.7147
737863	64.715
737863	64.7149
737863	64.7147
737863	64.7149
737863	64.7147
737863	64.7147
737863	64.7143
737863	64.7144
737863	64.7147
737863	64.7143
737863	64.7142
737863	64.7144
737863	64.7145
737863	64.7144
737863	64.7139
737863	64.7143
737863	64.7145
737863	64.7139
737863	64.714
737863	64.7139
737863	64.7139
737863	64.7142
737863	64.714
737863	64.7143
737863	64.714
737863	64.7138
737863	64.714
737863	64.7138
737863	64.7138
737863	64.7138
737863	64.7138
737863	64.7141
737863	64.7137
737863	64.7139
737863	64.7135
737863	64.7134
737863	64.7132
737863	64.7126
737863	64.7128
737863	64.7125
737863	64.7127
737863	64.7122
737863	64.7121
737863	64.7125
737863	64.7119
737863	64.7114
737863	64.7115
737863	64.7116
737863	64.711
737863	64.7113
737863	64.7112
737863	64.7109
737863	64.7109
737863	64.7105
737863	64.7103
737863	64.71
737863	64.7096
737863	64.7095
737863	64.7093
737863	64.7095
737863	64.7092
737863	64.7094
737863	64.7091
737863	64.7092
737863	64.7092
737863	64.7089
737863	64.7088
737863	64.7083
737863	64.7087
737863	64.7081
737863	64.7085
737863	64.7086
737863	64.708
737863	64.7084
737863	64.7078
737863	64.7077
737863	64.7077
737863	64.7072
737863	64.7074
737863	64.7074
737863	64.707
737863	64.7073
737863	64.7067
737863	64.7072
737863	64.707
737863	64.7067
737863	64.7068
737863	64.7067
737863	64.7067
737863	64.7067
737863	64.7065
737863	64.7067
737863	64.7067
737863	64.7068
737863	64.707
737863	64.7068
737863	64.707
737863	64.7067
737863	64.7065
737863	64.7064
737863	64.706
737863	64.7059
737863	64.7059
737863	64.7055
737863	64.7059
737863	64.7056
737863	64.7055
737863	64.7057
737863	64.7057
737863	64.7055
737863	64.705
737863	64.7055
737863	64.705
737863	64.705
737863	64.7047
737863	64.7051
737863	64.7052
737863	64.7045
737863	64.7055
737863	64.7049
737863	64.7047
737863	64.7048
737863	64.7045
737863	64.7044
737863	64.704
737863	64.7043
737863	64.7046
737863	64.7041
737863	64.7041
737863	64.704
737863	64.7036
737863	64.7034
737863	64.7033
737863	64.7034
737863	64.7026
737863	64.7026
737863	64.7029
737863	64.7028
737863	64.7021
737863	64.7024
737863	64.7024
737863	64.7022
737863	64.7019
737863	64.7017
737863	64.7016
737863	64.7007
737863	64.7008
737863	64.7006
737863	64.7004
737863	64.7002
737863	64.7001
737863	64.7
737863	64.6998
737863	64.6996
737863	64.6994
737863	64.6988
737863	64.6992
737863	64.6991
737863	64.6987
737863	64.6983
737863	64.6985
737863	64.6986
737863	64.6976
737863	64.6976
737863	64.6977
737863	64.6969
737863	64.6964
737863	64.6964
737863	64.6964
737863	64.6953
737863	64.695
737863	64.6952
737863	64.6948
737863	64.6944
737863	64.6948
737863	64.6944
737863	64.694
737863	64.6935
737863	64.6935
737863	64.6936
737863	64.6928
737863	64.6924
737863	64.6927
737863	64.6925
737863	64.6918
737863	64.6921
737863	64.6918
737863	64.6909
737863	64.6907
737863	64.6905
737863	64.69
737863	64.6893
737863	64.6892
737863	64.689
737863	64.6886
737863	64.6881
737863	64.6883
737863	64.688
737863	64.688
737863	64.6877
737863	64.6876
737863	64.687
737863	64.687
737863	64.6866
737863	64.6865
737863	64.6867
737863	64.6861
737863	64.686
737863	64.6855
737863	64.6851
737863	64.6852
737863	64.685
737863	64.6844
737863	64.6846
737863	64.6844
737863	64.6839
737863	64.6839
737863	64.6834
737863	64.6832
737863	64.6831
737863	64.6823
737863	64.6826
737863	64.6826
737863	64.6821
737863	64.6817
737863	64.6812
737863	64.6815
737863	64.6808
737863	64.6805
737863	64.6803
737863	64.68
737863	64.68
737863	64.6798
737863	64.68
737863	64.6793
737863	64.6793
737863	64.6793
737863	64.6791
737863	64.6795
737863	64.679
737863	64.6793
737863	64.6794
737863	64.6788
737863	64.6791
737863	64.6785
737863	64.6787
737863	64.6784
737863	64.6781
737863	64.6778
737863	64.6777
737863	64.6773
737863	64.677
737863	64.6772
737863	64.677
737863	64.677
737863	64.6768
737863	64.6763
737863	64.6771
737863	64.6763
737863	64.6764
737863	64.6766
737863	64.6765
737863	64.676
737863	64.6761
737863	64.6759
737863	64.6756
737863	64.6749
737863	64.6752
737863	64.675
737863	64.6746
737863	64.6743
737863	64.6748
737863	64.6743
737863	64.6736
737863	64.6738
737863	64.6739
737863	64.6733
737863	64.6726
737863	64.6728
737863	64.6728
737863	64.6719
737863	64.6721
737863	64.672
737863	64.6718
737863	64.6706
737863	64.6711
737863	64.6709
737863	64.6703
737863	64.67
737863	64.6699
737863	64.6699
737863	64.6692
737863	64.6687
737863	64.6692
737863	64.6682
737863	64.6681
737863	64.668
737863	64.6677
737863	64.6674
737863	64.6674
737863	64.6669
737863	64.6673
737863	64.667
737863	64.6667
737863	64.6666
737863	64.666
737863	64.6658
737863	64.6651
737863	64.6648
737863	64.6647
737863	64.6643
737863	64.6643
737863	64.6639
737863	64.6638
737863	64.6635
737863	64.6632
737863	64.6637
737863	64.6633
737863	64.6626
737863	64.6629
737863	64.6626
737863	64.6621
737863	64.662
737863	64.6619
737863	64.6619
737863	64.6611
737863	64.6607
737863	64.6611
737863	64.6604
737863	64.66
737863	64.66
737863	64.6603
737863	64.6594
737863	64.6594
737863	64.6594
737863	64.6596
737863	64.6584
737863	64.6586
737863	64.6587
737863	64.658
737863	64.6581
737863	64.6581
737863	64.6578
737863	64.6577
737863	64.6577
737863	64.6578
737863	64.6577
737863	64.6572
737863	64.6573
737863	64.6572
737863	64.6569
737863	64.6571
737863	64.6565
737863	64.6566
737863	64.6561
737863	64.6559
737863	64.6559
737863	64.6554
737863	64.6561
737863	64.6553
737863	64.6552
737863	64.6553
737863	64.6552
737863	64.6547
737863	64.6547
737863	64.6546
737863	64.6546
737863	64.6537
737863	64.6542
737863	64.6546
737863	64.6537
737863	64.6537
737863	64.6539
737863	64.6538
737863	64.6533
737863	64.6533
737863	64.6537
737863	64.6533
737863	64.6528
737863	64.6537
737863	64.6532
737863	64.653
737863	64.653
737863	64.653
737863	64.6529
737863	64.6523
737863	64.6525
737863	64.6534
737863	64.6522
737863	64.6527
737863	64.6532
737863	64.6525
737863	64.6526
737863	64.6525
737863	64.6527
737863	64.6517
737863	64.6519
737863	64.6521
737863	64.6519
737863	64.6515
737863	64.6512
737863	64.6518
737863	64.6509
737863	64.6508
737863	64.6511
737863	64.6507
737863	64.6503
737863	64.6503
737863	64.6505
737863	64.6498
737863	64.6499
737863	64.6497
737863	64.6495
737863	64.6489
737863	64.649
737863	64.6489
737863	64.6485
737863	64.6479
737863	64.648
737863	64.6477
737863	64.6475
737863	64.6474
737863	64.6473
737863	64.6478
737863	64.6469
737863	64.6472
737863	64.647
737863	64.6466
737863	64.6469
737863	64.6467
737863	64.6462
737863	64.6465
737863	64.6467
737863	64.6462
737863	64.6463
737863	64.6459
737863	64.6461
737863	64.6456
737863	64.6452
737863	64.6455
737863	64.6445
737863	64.6444
737863	64.6443
737863	64.6437
737863	64.6435
737863	64.6429
737863	64.6431
737863	64.6422
737863	64.642
737863	64.6418
737863	64.6418
737863	64.6418
737863	64.6408
737863	64.6414
737863	64.6406
737863	64.6402
737863	64.6406
737863	64.6404
737863	64.6404
737863	64.6396
737863	64.64
737863	64.6396
737863	64.6389
737863	64.6392
737863	64.6385
737863	64.6382
737863	64.6375
737863	64.6373
737863	64.6375
737863	64.637
737863	64.6369
737863	64.6363
737863	64.6362
737863	64.6357
737863	64.635
737863	64.6353
737863	64.6347
737863	64.6344
737863	64.6345
737863	64.6336
737863	64.6336
737863	64.6333
737863	64.6326
737863	64.632
737863	64.6318
737863	64.6312
737863	64.6311
737863	64.6303
737863	64.6301
737863	64.6296
737863	64.6295
737863	64.6292
737863	64.6292
737863	64.6287
737863	64.6284
737863	64.6285
737863	64.6278
737863	64.6276
737863	64.6277
737863	64.6272
737863	64.627
737863	64.6265
737863	64.6261
737863	64.6263
737863	64.6251
737863	64.6252
737863	64.6247
737863	64.6243
737863	64.624
737863	64.6231
737863	64.6238
737863	64.6228
737863	64.6229
737863	64.6229
737863	64.6223
737863	64.6227
737863	64.622
737863	64.6224
737863	64.6221
737863	64.6215
737863	64.6213
737863	64.6211
737863	64.621
737863	64.6207
737863	64.6208
737863	64.6202
737863	64.6198
737863	64.6194
737863	64.619
737863	64.6185
737863	64.6182
737863	64.618
737863	64.6175
737863	64.6176
737863	64.6173
737863	64.617
737863	64.6171
737863	64.6166
737863	64.6166
737863	64.6161
737863	64.6157
737863	64.6154
737863	64.6152
737863	64.6145
737863	64.6144
737863	64.6143
737863	64.6139
737863	64.6138
737863	64.6136
737863	64.6135
737863	64.6134
737863	64.613
737863	64.6129
737863	64.6126
737863	64.6124
737863	64.6124
737863	64.6121
737863	64.6124
737863	64.6116
737863	64.6114
737863	64.6115
737863	64.6105
737863	64.6108
737863	64.6098
737863	64.6099
737863	64.6095
737863	64.6089
737863	64.6089
737863	64.6082
737863	64.608
737863	64.6076
737863	64.6073
737863	64.6074
737863	64.6066
737863	64.6064
737863	64.6063
737863	64.606
737863	64.6059
737863	64.6061
737863	64.6058
737863	64.6057
737863	64.6061
737863	64.6051
737863	64.6053
737863	64.6049
737863	64.6044
737863	64.6046
737863	64.6036
737863	64.6039
737863	64.6034
737863	64.6032
737863	64.6031
737863	64.6029
737863	64.6026
737863	64.6021
737863	64.6022
737863	64.6015
737863	64.6013
737863	64.601
737863	64.6011
737863	64.6006
737863	64.5999
737863	64.6003
737863	64.5995
737863	64.5993
737863	64.5988
737863	64.5985
737863	64.5984
737863	64.5976
737863	64.598
737863	64.5979
737863	64.5975
737863	64.5975
737863	64.5974
737863	64.5973
737863	64.5968
737863	64.5965
737863	64.5963
737863	64.596
737863	64.5956
737863	64.5956
737863	64.5955
737863	64.5952
737863	64.5947
737863	64.595
737863	64.5944
737863	64.5939
737863	64.594
737863	64.5935
737863	64.5931
737863	64.5925
737863	64.5924
737863	64.5916
737863	64.5916
737863	64.5914
737863	64.591
737863	64.5912
737863	64.5904
737863	64.5907
737863	64.5898
737863	64.59
737863	64.5896
737863	64.5891
737863	64.5887
737863	64.5885
737863	64.5882
737863	64.5875
737863	64.5871
737863	64.5867
737863	64.5864
737863	64.5853
737863	64.5852
737863	64.5847
737863	64.584
737863	64.5835
737863	64.5836
737863	64.583
737863	64.5826
737863	64.5825
737863	64.5819
737863	64.5815
737863	64.581
737863	64.5807
737863	64.5804
737863	64.5792
737863	64.5793
737863	64.5787
737863	64.5783
737863	64.5782
737863	64.5776
737863	64.5777
737863	64.5773
737863	64.5764
737863	64.5763
737863	64.5757
737863	64.5748
737863	64.5746
737863	64.574
737863	64.5733
737863	64.5729
737863	64.5723
737863	64.5721
737863	64.5712
737863	64.5713
737863	64.5709
737863	64.5702
737863	64.5701
737863	64.5695
737863	64.5692
737863	64.5687
737863	64.5685
737863	64.5681
737863	64.5676
737863	64.5675
737863	64.5671
737863	64.5663
737863	64.5663
737863	64.566
737863	64.566
737863	64.5651
737863	64.5649
737863	64.5648
737863	64.5642
737863	64.564
737863	64.5635
737863	64.5633
737863	64.5627
737863	64.562
737863	64.562
737863	64.5614
737863	64.5614
737863	64.5606
737863	64.5606
737863	64.5603
737863	64.5601
737863	64.5598
737863	64.5595
737863	64.5599
737863	64.5587
737863	64.5587
737863	64.5585
737863	64.5575
737863	64.5572
737863	64.5569
737863	64.5566
737863	64.5563
737863	64.5561
737863	64.5563
737863	64.5558
737863	64.5555
737863	64.5555
737863	64.555
737863	64.5544
737863	64.5542
737863	64.5539
737863	64.5535
737863	64.5529
737863	64.5531
737863	64.5525
737863	64.5521
737863	64.5515
737863	64.5514
737863	64.5509
737863	64.5503
737863	64.55
737863	64.5499
737863	64.5495
737863	64.5493
737863	64.5489
737863	64.5485
737863	64.5487
737863	64.5479
737863	64.5481
737863	64.5478
737863	64.5477
737863	64.5472
737863	64.547
737863	64.5468
737863	64.5466
737863	64.5463
737863	64.5458
737863	64.545
737863	64.545
737863	64.5442
737863	64.5432
737863	64.5428
737863	64.5425
737863	64.5417
737863	64.5405
737863	64.5409
737863	64.5401
737863	64.5399
737863	64.5394
737863	64.5392
737863	64.5388
737863	64.5381
737863	64.5378
737863	64.5373
737863	64.5363
737863	64.5363
737863	64.5359
737863	64.5354
737863	64.5349
737863	64.5348
737863	64.5347
737863	64.5338
737863	64.5335
737863	64.5333
737863	64.5325
737863	64.5319
737863	64.5318
737863	64.5315
737863	64.5307
737863	64.5304
737863	64.5302
737863	64.53
737863	64.529
737863	64.5291
737863	64.5284
737863	64.528
737863	64.5275
737863	64.5268
737863	64.5271
737863	64.5257
737863	64.5251
737863	64.5248
737863	64.5243
737863	64.5237
737863	64.5231
737863	64.5231
737863	64.5223
737863	64.522
737863	64.5218
737863	64.5213
737863	64.5212
737863	64.521
737863	64.5203
737863	64.5201
737863	64.5195
737863	64.5194
737863	64.5188
737863	64.5183
737863	64.5177
737863	64.5176
737863	64.5169
737863	64.5166
737863	64.5162
737863	64.5157
737863	64.5153
737863	64.5153
737863	64.5145
737863	64.5145
737863	64.5137
737863	64.5137
737863	64.5133
737863	64.5127
737863	64.5126
737863	64.5121
737863	64.5118
737863	64.5112
737863	64.5113
737863	64.5107
737863	64.5099
737863	64.5096
737863	64.5089
737863	64.5087
737863	64.5075
737863	64.5075
737863	64.507
737863	64.5064
737863	64.5064
737863	64.5058
737863	64.5057
737863	64.5052
737863	64.5051
737863	64.5051
737863	64.5043
737863	64.504
737863	64.5041
737863	64.5034
737863	64.5031
737863	64.5027
737863	64.5024
737863	64.5022
737863	64.5016
737863	64.5014
737863	64.5012
737863	64.501
737863	64.5006
737863	64.5006
737863	64.5002
[truncated: 10,962 more rows]

## Sheet: Figure 5B
Date	Time	Pressure	Temperature
2020-03-09	12:43:25	-0.076	29.811
2020-03-09	12:43:26	-0.076	29.796			Raw CTD data used to for Figure 5B
2020-03-09	12:43:27	-0.076	29.795
2020-03-09	12:43:28	-0.153	29.811
2020-03-09	12:43:29	-0.076	29.823
2020-03-09	12:43:30	-0.076	29.837
2020-03-09	12:43:31	-0.076	29.855
2020-03-09	12:43:32	-0.076	29.861
2020-03-09	12:43:33	-0.076	29.851
2020-03-09	12:43:34	-0.153	29.847
2020-03-09	12:43:35	-0.076	29.815
2020-03-09	12:43:36	-0.153	29.797
2020-03-09	12:43:37	-0.076	29.798
2020-03-09	12:43:38	-0.076	29.769
2020-03-09	12:43:39	-0.076	29.722
2020-03-09	12:43:40	-0.076	29.698
2020-03-09	12:43:41	-0.076	29.699
2020-03-09	12:43:42	-0.153	29.696
2020-03-09	12:43:43	-0.076	29.672
2020-03-09	12:43:44	-0.076	29.653
2020-03-09	12:43:45	-0.076	29.644
2020-03-09	12:43:46	-0.076	29.639
2020-03-09	12:43:47	-0.076	29.633
2020-03-09	12:43:48	-0.076	29.632
2020-03-09	12:43:49	-0.076	29.617
2020-03-09	12:43:50	-0.076	29.588
2020-03-09	12:43:51	-0.076	29.58
2020-03-09	12:43:52	-0.229	29.59
2020-03-09	12:43:53	-0.076	29.601
2020-03-09	12:43:54	-0.076	29.608
2020-03-09	12:43:55	-0.076	29.627
2020-03-09	12:43:56	-0.076	29.64
2020-03-09	12:43:57	-0.076	29.625
2020-03-09	12:43:58	-0.076	29.584
2020-03-09	12:43:59	-0.153	29.545
2020-03-09	12:44:00	-0.153	29.501
2020-03-09	12:44:01	-0.076	29.455
2020-03-09	12:44:02	-0.076	29.425
2020-03-09	12:44:03	-0.153	29.401
2020-03-09	12:44:04	-0.153	29.39
2020-03-09	12:44:05	-0.076	29.4
2020-03-09	12:44:06	-0.153	29.447
2020-03-09	12:44:07	-0.076	29.483
2020-03-09	12:44:08	-0.153	29.485
2020-03-09	12:44:09	-0.153	29.482
2020-03-09	12:44:10	-0.076	29.477
2020-03-09	12:44:11	-0.153	29.498
2020-03-09	12:44:12	-0.076	29.53
2020-03-09	12:44:13	-0.076	29.551
2020-03-09	12:44:14	-0.153	29.564
2020-03-09	12:44:15	-0.153	29.551
2020-03-09	12:44:16	-0.076	29.536
2020-03-09	12:44:17	-0.153	29.53
2020-03-09	12:44:18	-0.153	29.496
2020-03-09	12:44:19	-0.076	29.454
2020-03-09	12:44:20	-0.153	29.426
2020-03-09	12:44:21	-0.153	29.396
2020-03-09	12:44:22	-0.076	29.438
2020-03-09	12:44:23	-0.076	29.434
2020-03-09	12:44:24	-0.153	29.417
2020-03-09	12:44:25	-0.153	29.409
2020-03-09	12:44:26	-0.153	29.409
2020-03-09	12:44:27	-0.076	29.414
2020-03-09	12:44:28	-0.076	29.411
2020-03-09	12:44:29	-0.076	29.405
2020-03-09	12:44:30	-0.076	29.4
2020-03-09	12:44:31	-0.153	29.385
2020-03-09	12:44:32	-0.076	29.36
2020-03-09	12:44:33	-0.153	29.349
2020-03-09	12:44:34	-0.076	29.344
2020-03-09	12:44:35	-0.076	29.342
2020-03-09	12:44:36	-0.153	29.343
2020-03-09	12:44:37	-0.076	29.35
2020-03-09	12:44:38	-0.076	29.354
2020-03-09	12:44:39	-0.076	29.363
2020-03-09	12:44:40	-0.076	29.366
2020-03-09	12:44:41	-0.076	29.35
2020-03-09	12:44:42	-0.153	29.338
2020-03-09	12:44:43	-0.076	29.338
2020-03-09	12:44:44	-0.153	29.345
2020-03-09	12:44:45	-0.076	29.373
2020-03-09	12:44:46	-0.153	29.411
2020-03-09	12:44:47	-0.153	29.436
2020-03-09	12:44:48	-0.076	29.451
2020-03-09	12:44:49	-0.153	29.457
2020-03-09	12:44:50	-0.153	29.45
2020-03-09	12:44:51	-0.076	29.443
2020-03-09	12:44:53	-0.076	29.443
2020-03-09	12:44:55	-0.076	29.452
2020-03-09	12:44:56	-0.076	29.458
2020-03-09	12:44:57	-0.076	29.47
2020-03-09	12:44:58	-0.153	29.495
2020-03-09	12:44:59	-0.076	29.504
2020-03-09	12:45:00	-0.153	29.526
2020-03-09	12:45:01	-0.153	29.554
2020-03-09	12:45:02	-0.153	29.577
2020-03-09	12:45:03	-0.153	29.617
2020-03-09	12:45:04	-0.076	29.639
2020-03-09	12:45:05	-0.076	29.655
2020-03-09	12:45:06	-0.153	29.661
2020-03-09	12:45:07	-0.076	29.674
2020-03-09	12:45:08	-0.076	29.681
2020-03-09	12:45:09	-0.076	29.722
2020-03-09	12:45:10	-0.153	29.727
2020-03-09	12:45:11	-0.153	29.713
2020-03-09	12:45:12	-0.076	29.707
2020-03-09	12:45:13	-0.076	29.705
2020-03-09	12:45:14	-0.153	29.694
2020-03-09	12:45:15	-0.076	29.681
2020-03-09	12:45:16	-0.076	29.676
2020-03-09	12:45:17	-0.076	29.676
2020-03-09	12:45:18	-0.076	29.671
2020-03-09	12:45:19	-0.076	29.672
2020-03-09	12:45:20	-0.076	29.68
2020-03-09	12:45:21	-0.076	29.669
2020-03-09	12:45:22	-0.076	29.655
2020-03-09	12:45:23	-0.153	29.64
2020-03-09	12:45:24	-0.076	29.634
2020-03-09	12:45:25	-0.153	29.63
2020-03-09	12:45:26	-0.153	29.631
2020-03-09	12:45:27	-0.153	29.627
2020-03-09	12:45:28	-0.153	29.625
2020-03-09	12:45:29	-0.076	29.63
2020-03-09	12:45:30	-0.076	29.644
2020-03-09	12:45:31	-0.076	29.656
2020-03-09	12:45:32	-0.153	29.662
2020-03-09	12:45:33	-0.076	29.649
2020-03-09	12:45:34	-0.153	29.63
2020-03-09	12:45:35	-0.153	29.624
2020-03-09	12:45:36	-0.076	29.63
2020-03-09	12:45:37	-0.153	29.64
2020-03-09	12:45:38	-0.153	29.657
2020-03-09	12:45:39	-0.153	29.675
2020-03-09	12:45:40	-0.153	29.695
2020-03-09	12:45:41	-0.076	29.711
2020-03-09	12:45:42	-0.076	29.704
2020-03-09	12:45:43	-0.153	29.68
2020-03-09	12:45:44	-0.076	29.665
2020-03-09	12:45:45	-0.153	29.652
2020-03-09	12:45:46	-0.076	29.634
2020-03-09	12:45:47	-0.076	29.6
2020-03-09	12:45:48	-0.076	29.584
2020-03-09	12:45:49	-0.076	29.592
2020-03-09	12:45:50	-0.076	29.608
2020-03-09	12:45:51	-0.076	29.626
2020-03-09	12:45:52	-0.153	29.647
2020-03-09	12:45:53	-0.153	29.671
2020-03-09	12:45:54	-0.153	29.696
2020-03-09	12:45:55	-0.153	29.704
2020-03-09	12:45:56	-0.153	29.685
2020-03-09	12:45:57	-0.076	29.697
2020-03-09	12:45:58	-0.076	29.715
2020-03-09	12:45:59	-0.076	29.73
2020-03-09	12:46:00	-0.076	29.787
2020-03-09	12:46:01	-0.076	29.798
2020-03-09	12:46:02	-0.076	29.768
2020-03-09	12:46:03	-0.076	29.752
2020-03-09	12:46:04	-0.153	29.747
2020-03-09	12:46:05	-0.076	29.768
2020-03-09	12:46:06	-0.076	29.765
2020-03-09	12:46:07	-0.076	29.714
2020-03-09	12:46:09	-0.076	29.632
2020-03-09	12:46:10	-0.076	29.638
2020-03-09	12:46:11	-0.076	29.651
2020-03-09	12:46:12	-0.153	29.666
2020-03-09	12:46:13	-0.153	29.69
2020-03-09	12:46:14	-0.153	29.714
2020-03-09	12:46:15	-0.076	29.715
2020-03-09	12:46:16	-0.076	29.695
2020-03-09	12:46:17	-0.076	29.69
2020-03-09	12:46:18	-0.076	29.695
2020-03-09	12:46:19	-0.076	29.701
2020-03-09	12:46:20	-0.153	29.713
2020-03-09	12:46:21	-0.076	29.743
2020-03-09	12:46:22	-0.153	29.749
2020-03-09	12:46:23	-0.076	29.761
2020-03-09	12:46:24	-0.153	29.775
2020-03-09	12:46:25	-0.153	29.788
2020-03-09	12:46:26	-0.076	29.8
2020-03-09	12:46:27	-0.076	29.808
2020-03-09	12:46:28	-0.153	29.81
2020-03-09	12:46:29	-0.076	29.812
2020-03-09	12:46:30	-0.153	29.826
2020-03-09	12:46:31	-0.153	29.846
2020-03-09	12:46:32	-0.153	29.87
2020-03-09	12:46:33	-0.076	29.898
2020-03-09	12:46:34	-0.153	29.916
2020-03-09	12:46:35	-0.076	29.928
2020-03-09	12:46:36	-0.076	29.921
2020-03-09	12:46:37	-0.153	29.909
2020-03-09	12:46:38	-0.153	29.887
2020-03-09	12:46:39	-0.076	29.876
2020-03-09	12:46:40	-0.076	29.856
2020-03-09	12:46:41	-0.076	29.839
2020-03-09	12:46:42	0	29.831
2020-03-09	12:46:43	-0.153	29.822
2020-03-09	12:46:44	-0.076	29.818
2020-03-09	12:46:45	-0.076	29.792
2020-03-09	12:46:48	-0.076	29.755
2020-03-09	12:46:49	-0.076	29.739
2020-03-09	12:46:50	-0.076	29.721
2020-03-09	12:46:51	-0.076	29.715
2020-03-09	12:46:52	-0.153	29.712
2020-03-09	12:46:53	-0.076	29.705
2020-03-09	12:46:54	-0.076	29.69
2020-03-09	12:46:55	-0.076	29.664
2020-03-09	12:46:56	-0.153	29.631
2020-03-09	12:46:57	-0.076	29.623
2020-03-09	12:46:58	0	29.635
2020-03-09	12:46:59	0	29.646
2020-03-09	12:47:00	-0.076	29.651
2020-03-09	12:47:01	-0.153	29.667
2020-03-09	12:47:02	-0.076	29.688
2020-03-09	12:47:03	-0.153	29.711
2020-03-09	12:47:04	-0.153	29.725
2020-03-09	12:47:05	-0.076	29.722
2020-03-09	12:47:06	-0.076	29.687
2020-03-09	12:47:07	-0.076	29.646
2020-03-09	12:47:08	-0.076	29.607
2020-03-09	12:47:09	-0.076	29.578
2020-03-09	12:47:10	-0.076	29.568
2020-03-09	12:47:11	0	29.554
2020-03-09	12:47:12	-0.076	29.532
2020-03-09	12:47:13	-0.076	29.499
2020-03-09	12:47:14	-0.076	29.479
2020-03-09	12:47:15	-0.076	29.464
2020-03-09	12:47:16	-0.076	29.456
2020-03-09	12:47:17	-0.076	29.454
2020-03-09	12:47:18	-0.076	29.444
2020-03-09	12:47:19	-0.076	29.424
2020-03-09	12:47:20	-0.076	29.409
2020-03-09	12:47:21	-0.076	29.401
2020-03-09	12:47:22	-0.076	29.366
2020-03-09	12:47:23	-0.076	29.334
2020-03-09	12:47:24	-0.076	29.325
2020-03-09	12:47:25	-0.076	29.329
2020-03-09	12:47:26	-0.076	29.342
2020-03-09	12:47:27	-0.153	29.359
2020-03-09	12:47:28	-0.076	29.371
2020-03-09	12:47:29	-0.153	29.393
2020-03-09	12:47:30	-0.076	29.414
2020-03-09	12:47:31	-0.153	29.386
2020-03-09	12:47:32	0.153	29.373
2020-03-09	12:47:33	0	29.403
2020-03-09	12:47:34	0	29.417
2020-03-09	12:47:35	-0.076	29.423
2020-03-09	12:47:36	0	29.425
2020-03-09	12:47:37	0	29.43
2020-03-09	12:47:38	0.229	29.429
2020-03-09	12:47:39	0.153	29.425
2020-03-09	12:47:40	0.153	29.419
2020-03-09	12:47:41	0.153	29.411
2020-03-09	12:47:42	0.153	29.408
2020-03-09	12:47:43	0.153	29.405
2020-03-09	12:47:44	0.153	29.406
2020-03-09	12:47:45	0.153	29.408
2020-03-09	12:47:46	0.229	29.41
2020-03-09	12:47:47	0.153	29.413
2020-03-09	12:47:48	0.229	29.415
2020-03-09	12:47:49	0.229	29.412
2020-03-09	12:47:50	0.153	29.411
2020-03-09	12:47:51	0.229	29.409
2020-03-09	12:47:52	0.229	29.41
2020-03-09	12:47:53	0.153	29.42
2020-03-09	12:47:54	0.229	29.423
2020-03-09	12:47:55	0.229	29.425
2020-03-09	12:47:56	0.229	29.431
2020-03-09	12:47:57	0.229	29.433
2020-03-09	12:47:58	0.229	29.438
2020-03-09	12:47:59	0.153	29.439
2020-03-09	12:48:00	0.229	29.438
2020-03-09	12:48:01	0.229	29.438
2020-03-09	12:48:02	0.153	29.437
2020-03-09	12:48:03	0.229	29.434
2020-03-09	12:48:04	0.153	29.429
2020-03-09	12:48:05	0.153	29.426
2020-03-09	12:48:06	0.229	29.424
2020-03-09	12:48:07	0.153	29.423
2020-03-09	12:48:08	0.229	29.422
2020-03-09	12:48:09	0.153	29.411
2020-03-09	12:48:10	0.229	29.408
2020-03-09	12:48:11	0.229	29.408
2020-03-09	12:48:12	0.306	29.409
2020-03-09	12:48:13	0.229	29.412
2020-03-09	12:48:14	0.229	29.415
2020-03-09	12:48:17	0.306	29.41
2020-03-09	12:48:18	0.229	29.406
2020-03-09	12:48:19	0.229	29.41
2020-03-09	12:48:20	0.229	29.416
2020-03-09	12:48:21	0.229	29.417
2020-03-09	12:48:22	0.153	29.415
2020-03-09	12:48:23	0.229	29.415
2020-03-09	12:48:24	0.229	29.414
2020-03-09	12:48:25	0.153	29.413
2020-03-09	12:48:26	0.229	29.413
2020-03-09	12:48:27	0.229	29.416
2020-03-09	12:48:28	0.229	29.419
2020-03-09	12:48:29	0.153	29.428
2020-03-09	12:48:30	0.229	29.433
2020-03-09	12:48:31	0.229	29.439
2020-03-09	12:48:32	0.306	29.445
2020-03-09	12:48:33	0.229	29.453
2020-03-09	12:48:34	0.153	29.465
2020-03-09	12:48:35	0.229	29.484
2020-03-09	12:48:36	0.229	29.494
2020-03-09	12:48:37	0.306	29.5
2020-03-09	12:48:38	0.306	29.505
2020-03-09	12:48:39	0.229	29.509
2020-03-09	12:48:40	0.306	29.518
2020-03-09	12:48:41	0.229	29.523
2020-03-09	12:48:42	0.229	29.525
2020-03-09	12:48:43	0.229	29.538
2020-03-09	12:48:44	0.229	29.54
2020-03-09	12:48:45	0.229	29.542
2020-03-09	12:48:46	0.229	29.535
2020-03-09	12:48:47	0.306	29.514
2020-03-09	12:48:48	0.306	29.492
2020-03-09	12:48:49	0.229	29.471
2020-03-09	12:48:50	0.229	29.47
2020-03-09	12:48:51	0.229	29.481
2020-03-09	12:48:52	0.306	29.485
2020-03-09	12:48:53	0.229	29.483
2020-03-09	12:48:54	0.306	29.473
2020-03-09	12:48:55	0.306	29.463
2020-03-09	12:48:56	0.229	29.454
2020-03-09	12:48:57	0.229	29.447
2020-03-09	12:48:58	0.229	29.442
2020-03-09	12:48:59	0.306	29.433
2020-03-09	12:49:00	0.306	29.43
2020-03-09	12:49:01	0.229	29.427
2020-03-09	12:49:02	0.306	29.422
2020-03-09	12:49:03	0.306	29.415
2020-03-09	12:49:04	0.229	29.411
2020-03-09	12:49:05	0.229	29.416
2020-03-09	12:49:06	0.306	29.419
2020-03-09	12:49:07	0.306	29.422
2020-03-09	12:49:08	0.229	29.421
2020-03-09	12:49:09	0.229	29.422
2020-03-09	12:49:10	0.229	29.426
2020-03-09	12:49:11	0.229	29.428
2020-03-09	12:49:12	0.306	29.429
2020-03-09	12:49:13	0.229	29.428
2020-03-09	12:49:14	0.306	29.427
2020-03-09	12:49:15	0.229	29.431
2020-03-09	12:49:16	0.229	29.433
2020-03-09	12:49:17	0.229	29.434
2020-03-09	12:49:18	0.229	29.434
2020-03-09	12:49:19	0.229	29.435
2020-03-09	12:49:20	0.229	29.436
2020-03-09	12:49:21	0.229	29.437
2020-03-09	12:49:22	0.229	29.437
2020-03-09	12:49:23	0	0
2020-03-09	12:49:24	0.229	29.429
2020-03-09	12:49:25	0.229	29.428
2020-03-09	12:49:26	0.306	29.428
2020-03-09	12:49:27	0.229	29.424
2020-03-09	12:49:28	0.306	29.424
2020-03-09	12:49:29	0.306	29.427
2020-03-09	12:49:30	0.229	29.43
2020-03-09	12:49:31	0.229	29.429
2020-03-09	12:49:32	0.229	29.426
2020-03-09	12:49:33	0.153	29.424
2020-03-09	12:49:34	0.306	29.425
2020-03-09	12:49:35	0.306	29.427
2020-03-09	12:49:36	0.229	29.425
2020-03-09	12:49:37	0.229	29.423
2020-03-09	12:49:38	0.306	29.419
2020-03-09	12:49:39	0.306	29.42
2020-03-09	12:49:40	0.229	29.421
2020-03-09	12:49:41	0.306	29.423
2020-03-09	12:49:42	0.153	29.427
2020-03-09	12:49:43	0.153	29.429
2020-03-09	12:49:44	0.153	29.435
2020-03-09	12:49:45	0.229	29.441
2020-03-09	12:49:46	0.153	29.445
2020-03-09	12:49:47	0.153	29.447
2020-03-09	12:49:48	0.229	29.453
2020-03-09	12:49:49	0.229	29.46
2020-03-09	12:49:50	0.306	29.476
2020-03-09	12:49:51	0.306	29.481
2020-03-09	12:49:52	0.229	29.492
2020-03-09	12:49:53	0.229	29.496
2020-03-09	12:49:54	0.229	29.502
2020-03-09	12:49:55	0.229	29.508
2020-03-09	12:49:56	0.229	29.519
2020-03-09	12:49:57	0.229	29.533
2020-03-09	12:49:58	0.229	29.557
2020-03-09	12:49:59	0.229	29.578
2020-03-09	12:50:00	0.229	29.58
2020-03-09	12:50:01	0.306	29.569
2020-03-09	12:50:02	0.153	29.559
2020-03-09	12:50:03	0.306	29.555
2020-03-09	12:50:04	0.229	29.555
2020-03-09	12:50:05	0.229	29.563
2020-03-09	12:50:06	0.229	29.558
2020-03-09	12:50:07	0.229	29.554
2020-03-09	12:50:08	0.306	29.558
2020-03-09	12:50:09	0.306	29.575
2020-03-09	12:50:10	0.306	29.584
2020-03-09	12:50:11	0.229	29.582
2020-03-09	12:50:12	0.229	29.566
2020-03-09	12:50:13	0.229	29.554
2020-03-09	12:50:14	0.306	29.547
2020-03-09	12:50:15	0.229	29.535
2020-03-09	12:50:16	0.229	29.53
2020-03-09	12:50:17	0.229	29.526
2020-03-09	12:50:18	0.229	29.518
2020-03-09	12:50:19	0.306	29.502
2020-03-09	12:50:20	0.229	29.488
2020-03-09	12:50:21	0.229	29.481
2020-03-09	12:50:22	0.306	29.474
2020-03-09	12:50:23	0.229	29.466
2020-03-09	12:50:24	0.306	29.458
2020-03-09	12:50:25	0.306	29.449
2020-03-09	12:50:26	0.229	29.446
2020-03-09	12:50:27	0.229	29.45
2020-03-09	12:50:28	0.229	29.453
2020-03-09	12:50:29	0.306	29.451
2020-03-09	12:50:30	0.229	29.456
2020-03-09	12:50:31	0.229	29.458
2020-03-09	12:50:32	0.306	29.462
2020-03-09	12:50:33	0.229	29.461
2020-03-09	12:50:34	0.306	29.459
2020-03-09	12:50:35	0.229	29.461
2020-03-09	12:50:36	0.306	29.453
2020-03-09	12:50:37	0.229	29.455
2020-03-09	12:50:38	0.229	29.456
2020-03-09	12:50:39	0.306	29.458
2020-03-09	12:50:40	0.229	29.462
2020-03-09	12:50:41	0.229	29.464
2020-03-09	12:50:42	0.229	29.464
2020-03-09	12:50:43	0.306	29.464
2020-03-09	12:50:44	0.229	29.463
2020-03-09	12:50:45	0.306	29.455
2020-03-09	12:50:46	0.229	29.448
2020-03-09	12:50:47	0.306	29.446
2020-03-09	12:50:48	0.229	29.441
2020-03-09	12:50:49	0.306	29.439
2020-03-09	12:50:50	0.306	29.437
2020-03-09	12:50:51	0.306	29.436
2020-03-09	12:50:52	0.229	29.434
2020-03-09	12:50:53	0.229	29.435
2020-03-09	12:50:54	0.229	29.436
2020-03-09	12:50:55	0.153	29.437
2020-03-09	12:50:56	0.229	29.432
2020-03-09	12:50:57	0.306	29.436
2020-03-09	12:50:58	0.229	29.442
2020-03-09	12:50:59	0.229	29.442
2020-03-09	12:51:00	0.229	29.456
2020-03-09	12:51:01	0.306	29.48
2020-03-09	12:51:02	0.229	29.518
2020-03-09	12:51:03	0.306	29.553
2020-03-09	12:51:04	0.229	29.572
2020-03-09	12:51:05	0.306	29.58
2020-03-09	12:51:06	0.306	29.584
2020-03-09	12:51:07	0.229	29.59
2020-03-09	12:51:08	0.229	29.596
2020-03-09	12:51:09	0.306	29.597
2020-03-09	12:51:10	0.229	29.595
2020-03-09	12:51:11	0.306	29.595
2020-03-09	12:51:12	0.306	29.598
2020-03-09	12:51:13	0.229	29.603
2020-03-09	12:51:14	0.306	29.619
2020-03-09	12:51:15	0.306	29.638
2020-03-09	12:51:16	0.229	29.648
2020-03-09	12:51:17	0.229	29.655
2020-03-09	12:51:18	0.229	29.675
2020-03-09	12:51:19	0.306	29.686
2020-03-09	12:51:20	0.306	29.687
2020-03-09	12:51:21	0.229	29.679
2020-03-09	12:51:22	0.229	29.68
2020-03-09	12:51:23	0.229	29.676
2020-03-09	12:51:24	0.229	29.674
2020-03-09	12:51:25	0.306	29.669
2020-03-09	12:51:26	0.229	29.664
2020-03-09	12:51:27	0.229	29.663
2020-03-09	12:51:28	0.229	29.662
2020-03-09	12:51:29	0.306	29.661
2020-03-09	12:51:30	0.306	29.661
2020-03-09	12:51:31	0.229	29.657
2020-03-09	12:51:32	0.229	29.652
2020-03-09	12:51:33	0.229	29.648
2020-03-09	12:51:34	0.306	29.642
2020-03-09	12:51:35	0.229	29.642
2020-03-09	12:51:36	0.229	29.651
2020-03-09	12:51:37	0.306	29.657
2020-03-09	12:51:38	0.382	29.668
2020-03-09	12:51:39	0.382	29.675
2020-03-09	12:51:40	0.765	29.666
2020-03-09	12:51:41	0.994	29.644
2020-03-09	12:51:42	1.377	29.615
2020-03-09	12:51:43	1.912	29.542
2020-03-09	12:51:44	2.218	29.487
2020-03-09	12:51:45	2.677	29.44
2020-03-09	12:51:46	3.059	29.4
2020-03-09	12:51:47	3.595	29.368
2020-03-09	12:51:48	4.054	29.348
2020-03-09	12:51:49	4.513	29.337
2020-03-09	12:51:50	4.895	29.33
2020-03-09	12:51:51	5.277	29.326
2020-03-09	12:51:52	5.66	29.322
2020-03-09	12:51:53	5.966	29.318
2020-03-09	12:51:54	6.425	29.311
2020-03-09	12:51:55	6.96	29.304
2020-03-09	12:51:56	7.189	29.302
2020-03-09	12:51:57	7.725	29.297
2020-03-09	12:51:58	7.954	29.295
2020-03-09	12:51:59	8.184	29.286
2020-03-09	12:52:00	8.413	29.284
2020-03-09	12:52:01	8.643	29.278
2020-03-09	12:52:02	8.949	29.272
2020-03-09	12:52:03	9.331	29.27
2020-03-09	12:52:04	9.713	29.268
2020-03-09	12:52:05	10.096	29.267
2020-03-09	12:52:06	10.478	29.263
2020-03-09	12:52:07	10.937	29.262
2020-03-09	12:52:08	11.319	29.258
2020-03-09	12:52:09	11.625	29.257
2020-03-09	12:52:10	11.702	29.254
2020-03-09	12:52:11	11.855	29.251
2020-03-09	12:53:10	10.096	29.242
2020-03-09	12:53:11	9.943	29.244
2020-03-09	12:53:12	9.713	29.245
2020-03-09	12:53:13	9.637	29.246
2020-03-09	12:53:14	9.407	29.245
2020-03-09	12:53:18	8.643	29.244
2020-03-09	12:53:19	8.413	29.244
2020-03-09	12:53:20	8.26	29.247
2020-03-09	12:53:21	8.26	29.247
2020-03-09	12:53:22	8.26	29.247
2020-03-09	12:53:23	8.26	29.249
2020-03-09	12:53:24	8.26	29.251
2020-03-09	12:53:25	8.49	29.255
2020-03-09	12:53:26	8.643	29.266
2020-03-09	12:53:27	9.025	29.273
2020-03-09	12:53:28	9.56	29.275
2020-03-09	12:53:29	9.943	29.273
2020-03-09	12:53:30	10.325	29.274
2020-03-09	12:53:31	10.708	29.271
2020-03-09	12:53:32	11.167	29.268
2020-03-09	12:53:33	11.472	29.262
2020-03-09	12:53:34	11.549	29.256
2020-03-09	12:53:35	11.931	29.253
2020-03-09	12:53:36	12.084	29.251
2020-03-09	12:53:39	12.849	29.244
2020-03-09	12:53:40	13.155	29.241
2020-03-09	12:53:41	13.537	29.24
2020-03-09	12:53:42	13.92	29.241
2020-03-09	12:53:43	14.455	29.239
2020-03-09	12:53:44	14.838	29.239
2020-03-09	12:53:45	15.296	29.238
2020-03-09	12:53:46	15.755	29.239
2020-03-09	12:53:47	16.138	29.239
2020-03-09	12:53:48	16.52	29.238
2020-03-09	12:53:49	16.75	29.237
2020-03-09	12:53:50	16.903	29.236
2020-03-09	12:53:51	17.132	29.234
2020-03-09	12:53:52	17.514	29.233
2020-03-09	12:53:53	17.897	29.232
2020-03-09	12:53:54	18.279	29.234
2020-03-09	12:53:55	18.432	29.233
2020-03-09	12:53:56	18.738	29.233
2020-03-09	12:53:57	18.967	29.231
2020-03-09	12:53:58	19.35	29.232
2020-03-09	12:53:59	19.732	29.231
2020-03-09	12:54:00	19.962	29.231
2020-03-09	12:54:01	20.115	29.23
2020-03-09	12:54:02	20.344	29.23
2020-03-09	12:54:03	20.65	29.229
2020-03-09	12:54:04	20.956	29.229
2020-03-09	12:54:05	21.338	29.227
2020-03-09	12:54:06	21.721	29.229
2020-03-09	12:54:07	21.874	29.228
2020-03-09	12:54:08	22.256	29.227
2020-03-09	12:54:09	22.562	29.226
2020-03-09	12:54:10	22.868	29.224
2020-03-09	12:54:11	22.868	29.223
2020-03-09	12:54:12	23.021	29.222
2020-03-09	12:54:13	23.327	29.222
2020-03-09	12:54:14	23.633	29.221
2020-03-09	12:54:15	24.015	29.221
2020-03-09	12:54:17	24.78	29.22
2020-03-09	12:54:18	25.239	29.22
2020-03-09	12:54:19	25.621	29.218
2020-03-09	12:54:20	26.003	29.217
2020-03-09	12:54:21	26.539	29.217
2020-03-09	12:54:22	26.692	29.218
2020-03-09	12:54:23	26.998	29.219
2020-03-09	12:54:24	27.38	29.219
2020-03-09	12:54:25	27.686	29.218
2020-03-09	12:54:26	28.068	29.217
2020-03-09	12:54:28	27.915	29.216
2020-03-09	12:54:29	28.068	29.214
2020-03-09	12:54:30	28.145	29.216
2020-03-09	12:54:31	28.221	29.216
2020-03-09	12:54:32	28.221	29.215
2020-03-09	12:54:33	28.145	29.216
2020-03-09	12:54:34	28.298	29.216
2020-03-09	12:54:35	28.298	29.215
2020-03-09	12:54:36	28.451	29.216
2020-03-09	12:54:37	28.527	29.216
2020-03-09	12:54:38	28.451	29.216
2020-03-09	12:54:39	28.451	29.215
2020-03-09	12:54:40	28.527	29.216
2020-03-09	12:54:41	28.68	29.215
2020-03-09	12:54:42	28.833	29.215
2020-03-09	12:54:43	28.68	29.216
2020-03-09	12:54:44	28.527	29.216
2020-03-09	12:54:45	28.451	29.216
2020-03-09	12:54:46	28.527	29.217
2020-03-09	12:54:47	28.68	29.217
2020-03-09	12:54:48	28.833	29.216
2020-03-09	12:54:49	28.68	29.216
2020-03-09	12:54:50	28.68	29.216
2020-03-09	12:54:51	28.909	29.217
2020-03-09	12:54:52	28.986	29.215
2020-03-09	12:54:53	28.909	29.217
2020-03-09	12:54:54	28.909	29.216
2020-03-09	12:54:55	28.986	29.216
2020-03-09	12:54:56	29.062	29.216
2020-03-09	12:54:57	29.215	29.216
2020-03-09	12:54:58	29.368	29.216
2020-03-09	12:54:59	29.598	29.218
2020-03-09	12:55:00	29.751	29.217
2020-03-09	12:55:01	30.057	29.216
2020-03-09	12:55:02	0	0
2020-03-09	12:55:03	29.98	29.215
2020-03-09	12:55:04	29.521	29.216
2020-03-09	12:55:05	29.292	29.215
2020-03-09	12:55:06	28.986	29.216
2020-03-09	12:55:07	28.909	29.216
2020-03-09	12:55:08	29.062	29.215
2020-03-09	12:55:09	29.368	29.216
2020-03-09	12:55:10	29.368	29.217
2020-03-09	12:55:11	29.674	29.217
2020-03-09	12:55:12	29.98	29.215
2020-03-09	12:55:13	30.286	29.215
2020-03-09	12:55:14	30.515	29.215
2020-03-09	12:55:15	30.668	29.215
2020-03-09	12:55:16	30.745	29.215
2020-03-09	12:55:17	30.745	29.215
2020-03-09	12:55:18	30.898	29.216
2020-03-09	12:55:19	31.127	29.215
2020-03-09	12:55:20	31.51	29.217
2020-03-09	12:55:21	31.816	29.215
2020-03-09	12:55:22	32.198	29.215
2020-03-09	12:55:23	32.427	29.215
2020-03-09	12:55:24	32.733	29.214
2020-03-09	12:55:25	32.733	29.216
2020-03-09	12:55:26	32.351	29.214
2020-03-09	12:55:27	32.274	29.215
2020-03-09	12:55:28	32.351	29.214
2020-03-09	12:55:29	32.58	29.215
2020-03-09	12:55:30	32.963	29.218
2020-03-09	12:55:31	33.345	29.217
2020-03-09	12:55:32	33.804	29.216
2020-03-09	12:55:33	34.263	29.215
2020-03-09	12:55:34	34.645	29.216
2020-03-09	12:55:35	35.18	29.215
2020-03-09	12:55:36	35.563	29.216
2020-03-09	12:55:37	36.098	29.216
2020-03-09	12:55:38	36.48	29.215
2020-03-09	12:55:39	36.71	29.215
2020-03-09	12:55:40	36.404	29.213
2020-03-09	12:55:42	36.098	29.214
2020-03-09	12:55:44	36.48	29.214
2020-03-09	12:55:45	36.71	29.214
2020-03-09	12:55:46	36.863	29.213
2020-03-09	12:55:47	37.169	29.215
2020-03-09	12:55:48	37.245	29.213
2020-03-09	12:55:49	37.245	29.212
2020-03-09	12:55:50	37.475	29.213
2020-03-09	12:55:51	37.628	29.214
2020-03-09	12:55:52	37.857	29.213
2020-03-09	12:55:53	38.239	29.214
2020-03-09	12:55:54	38.622	29.214
2020-03-09	12:55:55	39.081	29.213
2020-03-09	12:55:56	39.386	29.214
2020-03-09	12:55:57	39.845	29.212
2020-03-09	12:55:58	40.228	29.213
2020-03-09	12:55:59	40.457	29.213
2020-03-09	12:56:00	40.457	29.213
2020-03-09	12:56:01	40.534	29.212
2020-03-09	12:56:02	40.534	29.211
2020-03-09	12:56:03	40.686	29.21
2020-03-09	12:56:04	40.61	29.211
2020-03-09	12:56:05	0	0
2020-03-09	12:56:06	40.686	29.21
2020-03-09	12:56:07	40.916	29.211
2020-03-09	12:56:08	41.069	29.212
2020-03-09	12:56:09	41.222	29.21
2020-03-09	12:56:10	41.069	29.21
2020-03-09	12:56:11	41.222	29.21
2020-03-09	12:56:12	41.375	29.209
2020-03-09	12:56:13	41.375	29.209
2020-03-09	12:56:14	41.375	29.209
2020-03-09	12:56:15	41.375	29.209
2020-03-09	12:56:16	41.604	29.209
2020-03-09	12:56:17	41.681	29.209
2020-03-09	12:56:18	41.604	29.209
2020-03-09	12:56:19	41.375	29.207
2020-03-09	12:56:20	41.069	29.207
2020-03-09	12:56:21	40.992	29.208
2020-03-09	12:56:22	41.069	29.208
2020-03-09	12:56:23	41.222	29.209
2020-03-09	12:56:24	41.375	29.207
2020-03-09	12:56:25	41.298	29.208
2020-03-09	12:56:26	40.992	29.206
2020-03-09	12:56:27	40.916	29.207
2020-03-09	12:56:28	40.992	29.207
2020-03-09	12:56:29	41.069	29.208
2020-03-09	12:56:30	40.992	29.208
2020-03-09	12:56:31	40.916	29.208
2020-03-09	12:56:32	40.992	29.21
2020-03-09	12:56:33	41.298	29.209
2020-03-09	12:56:34	41.681	29.208
2020-03-09	12:56:35	42.139	29.209
2020-03-09	12:56:36	42.522	29.211
2020-03-09	12:56:37	42.904	29.211
2020-03-09	12:56:38	43.363	29.21
2020-03-09	12:56:39	43.516	29.207
2020-03-09	12:56:40	43.669	29.207
2020-03-09	12:56:41	43.975	29.205
2020-03-09	12:56:42	44.281	29.205
2020-03-09	12:56:43	44.739	29.202
2020-03-09	12:56:44	45.122	29.199
2020-03-09	12:56:45	45.581	29.197
2020-03-09	12:56:46	45.963	29.198
2020-03-09	12:56:47	46.498	29.192
2020-03-09	12:56:48	46.881	29.18
2020-03-09	12:56:49	47.339	29.156
2020-03-09	12:56:50	47.645	29.13
2020-03-09	12:56:52	48.41	29.077
2020-03-09	12:56:54	48.945	29.034
2020-03-09	12:56:55	49.175	29.022
2020-03-09	12:56:56	49.557	29.013
2020-03-09	12:56:57	49.786	29.005
2020-03-09	12:56:58	50.322	28.993
2020-03-09	12:56:59	50.704	28.98
2020-03-09	12:57:00	51.086	28.967
2020-03-09	12:57:01	51.545	28.955
2020-03-09	12:57:02	51.928	28.94
2020-03-09	12:57:03	52.386	28.921
2020-03-09	12:57:05	53.304	28.867
2020-03-09	12:57:06	53.763	28.813
2020-03-09	12:57:07	53.916	28.728
2020-03-09	12:57:08	54.222	28.682
2020-03-09	12:57:09	54.298	28.629
2020-03-09	12:57:10	54.298	28.587
2020-03-09	12:57:11	54.298	28.562
2020-03-09	12:57:12	54.451	28.522
2020-03-09	12:57:13	54.298	28.474
2020-03-09	12:57:14	54.222	28.422
2020-03-09	12:57:15	54.298	28.383
2020-03-09	12:57:16	54.298	28.349
2020-03-09	12:57:17	54.528	28.318
2020-03-09	12:57:18	54.604	28.294
2020-03-09	12:57:19	54.604	28.252
2020-03-09	12:57:20	54.833	28.202
2020-03-09	12:57:21	54.604	28.162
2020-03-09	12:57:22	54.604	28.129
2020-03-09	12:57:23	54.528	28.113
2020-03-09	12:57:24	54.451	28.105
2020-03-09	12:57:25	54.222	28.111
2020-03-09	12:57:26	54.145	28.114
2020-03-09	12:57:27	53.839	28.125
2020-03-09	12:57:28	53.763	28.137
2020-03-09	12:57:29	53.533	28.157
2020-03-09	12:57:30	53.38	28.177
2020-03-09	12:57:31	53.151	28.186
2020-03-09	12:57:32	52.922	28.192
2020-03-09	12:57:33	52.692	28.196
2020-03-09	12:57:34	52.539	28.196
2020-03-09	12:57:35	52.386	28.196
2020-03-09	12:57:36	52.157	28.198
2020-03-09	12:57:37	51.928	28.206
2020-03-09	12:57:38	51.775	28.218
2020-03-09	12:57:39	51.545	28.234
2020-03-09	12:57:40	51.392	28.256
2020-03-09	12:57:41	51.239	28.27
2020-03-09	12:57:42	51.01	28.289
2020-03-09	12:57:43	50.781	28.31
2020-03-09	12:57:44	50.628	28.322
2020-03-09	12:57:45	50.475	28.336
2020-03-09	12:57:46	50.322	28.351
2020-03-09	12:57:47	50.016	28.376
2020-03-09	12:57:48	49.939	28.381
2020-03-09	12:57:49	49.71	28.397
2020-03-09	12:57:50	49.557	28.412
2020-03-09	12:57:51	49.328	28.416
2020-03-09	12:57:52	49.251	28.46
2020-03-09	12:57:53	49.328	28.548
2020-03-09	12:57:54	49.404	28.6
2020-03-09	12:57:55	49.557	28.647
2020-03-09	12:57:56	49.786	28.692
2020-03-09	12:57:57	50.016	28.719
2020-03-09	12:57:58	50.245	28.753
2020-03-09	12:57:59	50.475	28.811
2020-03-09	12:58:00	50.781	28.863
2020-03-09	12:58:01	50.857	28.896
2020-03-09	12:58:02	51.086	28.914
2020-03-09	12:58:03	51.086	28.924
2020-03-09	12:58:04	51.086	28.93
2020-03-09	12:58:05	51.01	28.929
2020-03-09	12:58:06	50.781	28.927
2020-03-09	12:58:07	50.781	28.926
2020-03-09	12:58:08	50.475	28.925
2020-03-09	12:58:09	50.398	28.926
2020-03-09	12:58:10	50.245	28.928
2020-03-09	12:58:11	50.016	28.928
2020-03-09	12:58:12	49.71	28.928
2020-03-09	12:58:13	49.634	28.928
2020-03-09	12:58:14	49.328	28.93
2020-03-09	12:58:15	49.175	28.932
2020-03-09	12:58:16	48.945	28.933
2020-03-09	12:58:17	48.792	28.932
2020-03-09	12:58:18	48.563	28.93
2020-03-09	12:58:19	48.41	28.931
2020-03-09	12:58:20	48.257	28.932
2020-03-09	12:58:21	48.028	28.936
2020-03-09	12:58:22	47.875	28.94
2020-03-09	12:58:23	47.645	28.942
2020-03-09	12:58:24	47.416	28.944
2020-03-09	12:58:25	47.339	28.948
2020-03-09	12:58:26	47.11	28.953
2020-03-09	12:58:27	47.034	28.96
2020-03-09	12:58:28	47.034	28.968
2020-03-09	12:58:29	47.034	28.978
2020-03-09	12:58:30	47.416	28.995
2020-03-09	12:58:31	47.798	29.043
2020-03-09	12:58:32	48.104	29.08
2020-03-09	12:58:33	48.41	29.074
2020-03-09	12:58:34	48.486	29.06
2020-03-09	12:58:35	48.41	29.049
2020-03-09	12:58:36	48.257	29.043
2020-03-09	12:58:37	48.104	29.043
2020-03-09	12:58:38	48.028	29.042
2020-03-09	12:58:39	47.722	29.042
2020-03-09	12:58:40	47.492	29.043
2020-03-09	12:58:41	47.416	29.045
2020-03-09	12:58:42	47.11	29.045
2020-03-09	12:58:43	46.957	29.045
2020-03-09	12:58:44	46.728	29.046
2020-03-09	12:58:45	46.575	29.046
2020-03-09	12:58:46	46.345	29.049
2020-03-09	12:58:47	46.192	29.051
2020-03-09	12:58:48	45.963	29.054
2020-03-09	12:58:49	45.81	29.058
2020-03-09	12:58:50	45.504	29.066
2020-03-09	12:58:51	45.428	29.069
2020-03-09	12:58:52	45.198	29.07
2020-03-09	12:58:53	45.045	29.074
2020-03-09	12:58:54	44.816	29.086
2020-03-09	12:58:55	44.663	29.089
2020-03-09	12:58:56	44.357	29.089
2020-03-09	12:58:57	44.281	29.094
2020-03-09	12:58:58	44.051	29.102
2020-03-09	12:58:59	43.898	29.112
2020-03-09	12:59:00	43.745	29.125
2020-03-09	12:59:01	43.516	29.135
2020-03-09	12:59:02	43.287	29.144
2020-03-09	12:59:03	43.134	29.149
2020-03-09	12:59:04	42.904	29.152
2020-03-09	12:59:05	42.751	29.149
2020-03-09	12:59:06	42.598	29.145
2020-03-09	12:59:07	42.445	29.143
2020-03-09	12:59:08	42.216	29.139
2020-03-09	12:59:09	41.986	29.139
2020-03-09	12:59:10	41.834	29.138
2020-03-09	12:59:11	41.681	29.14
2020-03-09	12:59:12	41.451	29.143
2020-03-09	12:59:13	41.298	29.148
2020-03-09	12:59:14	41.069	29.154
2020-03-09	12:59:15	40.992	29.159
2020-03-09	12:59:16	40.686	29.163
2020-03-09	12:59:17	40.534	29.171
2020-03-09	12:59:18	40.304	29.175
2020-03-09	12:59:19	40.151	29.178
2020-03-09	12:59:20	40.075	29.18
2020-03-09	12:59:21	39.845	29.176
2020-03-09	12:59:22	39.769	29.175
2020-03-09	12:59:23	39.463	29.18
2020-03-09	12:59:24	39.386	29.186
2020-03-09	12:59:25	39.157	29.191
2020-03-09	12:59:26	39.004	29.194
2020-03-09	12:59:27	38.775	29.197
2020-03-09	12:59:28	38.622	29.198
2020-03-09	12:59:29	38.392	29.2
2020-03-09	12:59:30	38.316	29.202
2020-03-09	12:59:31	38.086	29.203
2020-03-09	12:59:32	37.857	29.205
2020-03-09	12:59:33	37.704	29.205
2020-03-09	12:59:34	37.628	29.204
2020-03-09	12:59:35	37.551	29.203
2020-03-09	12:59:36	37.551	29.203
2020-03-09	12:59:37	37.628	29.204
2020-03-09	12:59:38	37.857	29.205
2020-03-09	12:59:39	38.239	29.207
2020-03-09	12:59:40	38.469	29.21
2020-03-09	12:59:41	38.851	29.212
2020-03-09	12:59:42	39.081	29.213
2020-03-09	12:59:43	39.539	29.216
2020-03-09	12:59:44	39.845	29.218
2020-03-09	12:59:45	40.228	29.217
2020-03-09	12:59:46	40.304	29.214
2020-03-09	12:59:47	40.534	29.212
2020-03-09	12:59:48	40.534	29.212
2020-03-09	12:59:49	40.534	29.211
2020-03-09	12:59:50	40.304	29.212
2020-03-09	12:59:51	40.304	29.213
2020-03-09	12:59:52	40.151	29.212
2020-03-09	12:59:53	39.922	29.212
2020-03-09	12:59:54	39.845	29.212
2020-03-09	12:59:55	39.616	29.211
2020-03-09	12:59:56	39.463	29.212
2020-03-09	12:59:57	39.233	29.21
2020-03-09	12:59:58	39.081	29.212
2020-03-09	12:59:59	38.851	29.211
2020-03-09	13:00:00	38.775	29.211
2020-03-09	13:00:01	38.622	29.211
2020-03-09	13:00:02	38.316	29.212
2020-03-09	13:00:03	38.086	29.212
2020-03-09	13:00:04	37.933	29.214
2020-03-09	13:00:05	37.704	29.213
2020-03-09	13:00:06	37.551	29.212
2020-03-09	13:00:07	37.322	29.212
2020-03-09	13:00:08	37.169	29.213
2020-03-09	13:00:09	36.939	29.211
2020-03-09	13:00:10	36.786	29.212
2020-03-09	13:00:11	36.48	29.211
2020-03-09	13:00:12	36.098	29.211
2020-03-09	13:00:13	35.792	29.212
2020-03-09	13:00:14	35.41	29.212
2020-03-09	13:00:15	35.18	29.212
2020-03-09	13:00:16	34.645	29.213
2020-03-09	13:00:17	34.339	29.214
2020-03-09	13:00:18	33.88	29.213
2020-03-09	13:00:19	33.574	29.213
2020-03-09	13:00:20	33.192	29.213
2020-03-09	13:00:21	32.963	29.214
2020-03-09	13:00:22	32.657	29.216
2020-03-09	13:00:24	32.045	29.214
2020-03-09	13:00:25	31.816	29.214
2020-03-09	13:00:26	31.51	29.214
2020-03-09	13:00:27	31.127	29.215
2020-03-09	13:00:28	30.745	29.216
2020-03-09	13:00:30	30.133	29.216
2020-03-09	13:00:31	29.98	29.218
2020-03-09	13:00:32	29.904	29.218
2020-03-09	13:00:33	29.751	29.218
2020-03-09	13:00:34	29.598	29.22
2020-03-09	13:00:35	29.368	29.218
2020-03-09	13:00:36	29.292	29.218
2020-03-09	13:00:37	29.215	29.218
2020-03-09	13:00:38	28.986	29.218
2020-03-09	13:00:39	28.68	29.217
2020-03-09	13:00:40	28.604	29.218
2020-03-09	13:00:41	28.527	29.219
2020-03-09	13:00:42	28.451	29.217
2020-03-09	13:00:43	28.221	29.219
2020-03-09	13:00:44	27.915	29.219
2020-03-09	13:00:45	27.839	29.218
2020-03-09	13:00:46	27.762	29.218
2020-03-09	13:00:47	27.686	29.219
2020-03-09	13:00:48	27.38	29.218
2020-03-09	13:00:49	27.151	29.219
2020-03-09	13:00:50	26.998	29.218
2020-03-09	13:00:51	26.768	29.218
2020-03-09	13:00:52	26.386	29.219
2020-03-09	13:00:53	26.156	29.219
2020-03-09	13:00:54	26.003	29.22
2020-03-09	13:00:55	25.774	29.22
2020-03-09	13:00:56	25.621	29.22
2020-03-09	13:00:57	25.545	29.22
2020-03-09	13:00:58	25.468	29.22
2020-03-09	13:00:59	25.086	29.219
2020-03-09	13:01:00	24.627	29.22
2020-03-09	13:01:01	24.244	29.22
2020-03-09	13:01:02	24.091	29.223
2020-03-09	13:01:03	23.939	29.222
2020-03-09	13:01:04	23.709	29.221
2020-03-09	13:01:05	23.633	29.221
2020-03-09	13:01:06	23.633	29.222
2020-03-09	13:01:07	23.709	29.22
2020-03-09	13:01:08	23.786	29.221
2020-03-09	13:01:09	23.709	29.222
2020-03-09	13:01:10	23.709	29.221
2020-03-09	13:01:11	23.709	29.221
2020-03-09	13:01:12	23.633	29.222
2020-03-09	13:01:13	23.556	29.222
2020-03-09	13:01:14	23.403	29.223
2020-03-09	13:01:15	23.327	29.222
2020-03-09	13:01:16	23.25	29.222
2020-03-09	13:01:17	23.174	29.221
2020-03-09	13:01:18	23.021	29.223
2020-03-09	13:01:19	22.944	29.223
2020-03-09	13:01:20	22.868	29.223
2020-03-09	13:01:21	22.791	29.223
2020-03-09	13:01:22	22.562	29.224
2020-03-09	13:01:23	22.485	29.222
2020-03-09	13:01:24	22.485	29.222
2020-03-09	13:01:25	22.562	29.222
2020-03-09	13:01:26	22.638	29.222
2020-03-09	13:01:27	22.791	29.221
2020-03-09	13:01:28	22.791	29.223
2020-03-09	13:01:29	22.638	29.222
2020-03-09	13:01:30	22.562	29.222
2020-03-09	13:01:31	22.485	29.221
2020-03-09	13:01:32	22.638	29.223
2020-03-09	13:01:33	22.638	29.223
2020-03-09	13:01:34	22.791	29.221
2020-03-09	13:01:35	22.638	29.221
2020-03-09	13:01:36	22.562	29.221
2020-03-09	13:01:37	22.562	29.221
2020-03-09	13:01:38	22.562	29.221
2020-03-09	13:01:39	22.562	29.223
2020-03-09	13:01:40	22.562	29.221
2020-03-09	13:01:41	22.562	29.22
2020-03-09	13:01:42	22.562	29.222
2020-03-09	13:01:43	22.562	29.224
2020-03-09	13:01:44	22.791	29.223
2020-03-09	13:01:45	22.944	29.222
2020-03-09	13:01:46	23.021	29.22
2020-03-09	13:01:47	23.25	29.222
2020-03-09	13:01:48	23.403	29.221
2020-03-09	13:01:49	23.709	29.222
2020-03-09	13:01:50	23.939	29.221
2020-03-09	13:01:51	24.015	29.222
2020-03-09	13:01:52	24.244	29.221
2020-03-09	13:01:53	24.244	29.221
2020-03-09	13:01:54	24.091	29.22
2020-03-09	13:01:55	24.244	29.22
2020-03-09	13:01:56	24.244	29.22
2020-03-09	13:01:57	24.321	29.221
2020-03-09	13:01:58	24.321	29.221
2020-03-09	13:01:59	24.244	29.221
2020-03-09	13:02:00	24.091	29.221
2020-03-09	13:02:01	24.244	29.223
2020-03-09	13:02:02	24.474	29.222
2020-03-09	13:02:03	24.78	29.221
2020-03-09	13:02:04	24.703	29.223
2020-03-09	13:02:05	0	0
2020-03-09	13:02:06	24.474	29.221
2020-03-09	13:02:07	24.474	29.221
2020-03-09	13:02:08	24.321	29.222
2020-03-09	13:02:09	24.091	29.222
2020-03-09	13:02:10	24.091	29.222
2020-03-09	13:02:11	24.091	29.222
2020-03-09	13:02:12	23.939	29.222
2020-03-09	13:02:13	23.709	29.222
2020-03-09	13:02:14	23.633	29.221
2020-03-09	13:02:16	23.633	29.223
2020-03-09	13:02:17	23.556	29.223
2020-03-09	13:02:18	23.403	29.222
2020-03-09	13:02:19	23.556	29.223
2020-03-09	13:02:21	23.556	29.221
2020-03-09	13:02:22	23.633	29.222
2020-03-09	13:02:23	23.633	29.222
2020-03-09	13:02:24	23.633	29.223
2020-03-09	13:02:25	23.633	29.222
2020-03-09	13:02:26	23.556	29.223
2020-03-09	13:02:27	23.25	29.223
2020-03-09	13:02:28	23.25	29.224
2020-03-09	13:02:29	23.327	29.223
2020-03-09	13:02:30	23.327	29.224
2020-03-09	13:02:31	23.327	29.224
2020-03-09	13:02:32	23.25	29.225
2020-03-09	13:02:34	23.327	29.223
2020-03-09	13:02:35	23.403	29.224
2020-03-09	13:02:36	23.174	29.224
2020-03-09	13:02:37	23.021	29.225
2020-03-09	13:02:38	22.791	29.225
2020-03-09	13:02:41	22.868	29.226
2020-03-09	13:02:42	23.174	29.224
2020-03-09	13:02:43	23.25	29.224
2020-03-09	13:02:44	23.403	29.224
2020-03-09	13:02:45	23.556	29.224
2020-03-09	13:02:46	23.556	29.223
2020-03-09	13:02:47	23.633	29.223
2020-03-09	13:02:48	23.633	29.223
2020-03-09	13:02:49	23.633	29.223
2020-03-09	13:02:50	23.633	29.225
2020-03-09	13:02:51	23.556	29.224
2020-03-09	13:02:52	23.403	29.224
2020-03-09	13:02:54	23.174	29.225
2020-03-09	13:02:57	23.174	29.224
2020-03-09	13:02:58	23.25	29.224
2020-03-09	13:02:59	23.174	29.223
2020-03-09	13:03:00	23.021	29.224
2020-03-09	13:03:01	22.791	29.223
2020-03-09	13:03:02	22.485	29.223
2020-03-09	13:03:03	22.409	29.225
2020-03-09	13:03:04	22.409	29.227
2020-03-09	13:03:05	22.256	29.225
2020-03-09	13:03:06	22.256	29.227
2020-03-09	13:03:07	22.18	29.225
2020-03-09	13:03:08	22.103	29.226
2020-03-09	13:03:09	21.874	29.226
2020-03-09	13:03:10	21.644	29.226
2020-03-09	13:03:11	21.338	29.225
2020-03-09	13:03:12	20.956	29.226
2020-03-09	13:03:13	20.574	29.228
2020-03-09	13:03:14	20.191	29.23
2020-03-09	13:03:15	19.809	29.229
2020-03-09	13:03:16	19.503	29.23
2020-03-09	13:03:18	18.662	29.23
2020-03-09	13:03:19	18.126	29.231
2020-03-09	13:03:20	17.667	29.232
2020-03-09	13:03:21	17.361	29.231
2020-03-09	13:03:22	16.903	29.232
2020-03-09	13:03:23	16.444	29.233
2020-03-09	13:03:25	15.602	29.234
2020-03-09	13:03:28	14.532	29.234
2020-03-09	13:03:29	14.302	29.235
2020-03-09	13:03:30	14.149	29.235
2020-03-09	13:03:31	13.92	29.234
2020-03-09	13:03:32	14.073	29.234
2020-03-09	13:03:33	14.073	29.235
2020-03-09	13:03:34	14.149	29.234
2020-03-09	13:03:35	14.302	29.236
2020-03-09	13:03:36	14.455	29.235
2020-03-09	13:03:37	14.608	29.234
2020-03-09	13:03:38	14.455	29.236
2020-03-09	13:03:39	14.149	29.236
2020-03-09	13:03:40	14.073	29.235
2020-03-09	13:03:41	13.843	29.236
2020-03-09	13:03:42	13.537	29.236
2020-03-09	13:03:43	13.461	29.238
2020-03-09	13:03:44	13.461	29.238
2020-03-09	13:03:45	13.69	29.238
2020-03-09	13:03:46	13.92	29.237
2020-03-09	13:03:47	14.455	29.238
2020-03-09	13:03:48	14.838	29.237
2020-03-09	13:03:49	15.373	29.237
2020-03-09	13:03:50	15.755	29.236
2020-03-09	13:03:51	16.214	29.235
2020-03-09	13:03:52	16.75	29.234
2020-03-09	13:03:53	17.208	29.235
2020-03-09	13:03:54	17.667	29.234
2020-03-09	13:03:55	18.279	29.232
2020-03-09	13:03:56	18.738	29.234
2020-03-09	13:03:57	19.197	29.236
2020-03-09	13:03:58	19.732	29.235
2020-03-09	13:03:59	20.191	29.235
2020-03-09	13:04:00	20.65	29.235
2020-03-09	13:04:01	21.109	29.233
2020-03-09	13:04:02	21.644	29.233
2020-03-09	13:04:03	22.103	29.234
2020-03-09	13:04:04	22.562	29.235
2020-03-09	13:04:05	22.944	29.234
2020-03-09	13:04:06	23.556	29.234
2020-03-09	13:04:07	24.015	29.232
2020-03-09	13:04:08	24.474	29.231
2020-03-09	13:04:09	25.009	29.231
2020-03-09	13:04:10	25.468	29.23
2020-03-09	13:04:11	25.927	29.228
2020-03-09	13:04:12	26.309	29.226
2020-03-09	13:04:13	26.768	29.227
2020-03-09	13:04:14	27.304	29.224
2020-03-09	13:04:15	27.686	29.226
2020-03-09	13:04:16	28.145	29.226
2020-03-09	13:04:17	28.604	29.224
2020-03-09	13:04:18	29.062	29.223
2020-03-09	13:04:19	29.521	29.225
2020-03-09	13:04:20	29.904	29.223
2020-03-09	13:04:21	30.363	29.223
2020-03-09	13:04:22	30.821	29.22
2020-03-09	13:04:23	31.28	29.221
2020-03-09	13:04:24	31.663	29.22
2020-03-09	13:04:25	32.198	29.22
2020-03-09	13:04:26	32.58	29.222
2020-03-09	13:04:27	33.039	29.223
2020-03-09	13:04:28	33.422	29.222
2020-03-09	13:04:29	33.804	29.221
2020-03-09	13:04:30	34.263	29.219
2020-03-09	13:04:31	34.798	29.22
2020-03-09	13:04:32	35.18	29.219
2020-03-09	13:04:33	35.716	29.22
2020-03-09	13:04:34	36.098	29.219
2020-03-09	13:04:36	36.863	29.218
2020-03-09	13:04:37	37.092	29.218
2020-03-09	13:04:39	37.628	29.218
2020-03-09	13:04:40	37.933	29.216
2020-03-09	13:04:41	38.239	29.217
2020-03-09	13:04:42	38.698	29.217
2020-03-09	13:04:43	39.081	29.217
2020-03-09	13:04:44	39.463	29.216
2020-03-09	13:04:45	39.845	29.216
2020-03-09	13:04:46	40.228	29.215
2020-03-09	13:04:47	40.686	29.215
2020-03-09	13:04:48	40.992	29.213
2020-03-09	13:04:49	41.375	29.214
2020-03-09	13:04:50	41.757	29.212
2020-03-09	13:04:51	42.139	29.212
2020-03-09	13:04:52	42.445	29.211
2020-03-09	13:04:53	42.828	29.213
2020-03-09	13:04:54	43.21	29.21
2020-03-09	13:04:55	43.669	29.21
2020-03-09	13:04:56	44.051	29.21
2020-03-09	13:04:57	44.51	29.208
2020-03-09	13:04:58	44.816	29.201
2020-03-09	13:04:59	45.198	29.188
2020-03-09	13:05:00	45.581	29.179
2020-03-09	13:05:01	45.963	29.171
2020-03-09	13:05:02	46.345	29.15
2020-03-09	13:05:03	46.651	29.122
2020-03-09	13:05:04	47.034	29.092
2020-03-09	13:05:05	47.339	29.073
2020-03-09	13:05:06	47.722	29.051
2020-03-09	13:05:07	48.104	29.034
2020-03-09	13:05:08	48.486	29.011
2020-03-09	13:05:09	48.945	28.967
2020-03-09	13:05:10	49.404	28.931
2020-03-09	13:05:11	0	0
2020-03-09	13:05:12	50.245	28.905
2020-03-09	13:05:14	50.857	28.898
2020-03-09	13:05:15	51.01	28.897
2020-03-09	13:05:16	51.01	28.893
2020-03-09	13:05:17	51.01	28.885
2020-03-09	13:05:18	50.857	28.879
2020-03-09	13:05:19	50.781	28.876
2020-03-09	13:05:20	50.704	28.874
2020-03-09	13:05:21	50.704	28.874
2020-03-09	13:05:22	50.704	28.873
2020-03-09	13:05:23	50.781	28.874
2020-03-09	13:05:24	51.086	28.873
2020-03-09	13:05:25	51.392	28.87
2020-03-09	13:05:26	51.469	28.87
2020-03-09	13:05:27	51.851	28.867
2020-03-09	13:05:28	52.004	28.865
2020-03-09	13:05:29	52.31	28.864
2020-03-09	13:05:30	52.539	28.86
2020-03-09	13:05:31	52.922	28.857
2020-03-09	13:05:32	52.998	28.855
2020-03-09	13:05:33	53.075	28.853
2020-03-09	13:05:34	53.075	28.855
2020-03-09	13:05:35	52.769	28.857
2020-03-09	13:05:36	52.616	28.86
2020-03-09	13:05:37	52.539	28.861
2020-03-09	13:05:38	52.539	28.862
2020-03-09	13:05:39	52.31	28.859
2020-03-09	13:05:41	52.233	28.858
2020-03-09	13:05:42	52.004	28.857
2020-03-09	13:05:43	51.928	28.858
2020-03-09	13:05:44	51.851	28.855
2020-03-09	13:05:45	51.775	28.855
2020-03-09	13:05:46	51.545	28.854
2020-03-09	13:05:47	51.392	28.855
2020-03-09	13:05:48	51.239	28.853
2020-03-09	13:05:49	51.239	28.856
2020-03-09	13:05:50	51.163	28.854
2020-03-09	13:05:51	51.086	28.852
2020-03-09	13:05:52	50.857	28.851
2020-03-09	13:05:53	50.704	28.847
2020-03-09	13:05:54	50.475	28.848
2020-03-09	13:05:55	50.398	28.849
2020-03-09	13:05:56	50.245	28.851
2020-03-09	13:05:57	50.092	28.852
2020-03-09	13:05:58	49.939	28.853
2020-03-09	13:05:59	49.786	28.853
2020-03-09	13:06:00	49.557	28.855
2020-03-09	13:06:01	49.404	28.858
2020-03-09	13:06:02	49.404	28.861
2020-03-09	13:06:03	49.404	28.864
2020-03-09	13:06:04	49.404	28.865
2020-03-09	13:06:05	49.404	28.864
2020-03-09	13:06:06	49.328	28.861
2020-03-09	13:06:07	49.251	28.86
2020-03-09	13:06:08	49.022	28.865
2020-03-09	13:06:09	48.945	28.872
2020-03-09	13:06:10	48.869	28.88
2020-03-09	13:06:11	48.792	28.893
2020-03-09	13:06:12	48.563	28.905
2020-03-09	13:06:13	48.181	28.911
2020-03-09	13:06:14	47.875	28.921
2020-03-09	13:06:15	47.798	28.932
2020-03-09	13:06:16	47.798	28.945
2020-03-09	13:06:17	47.798	28.954
2020-03-09	13:06:18	47.875	28.958
2020-03-09	13:06:19	47.798	28.957
2020-03-09	13:06:20	47.798	28.954
2020-03-09	13:06:21	47.722	28.953
2020-03-09	13:06:22	47.798	28.95
2020-03-09	13:06:23	47.722	28.951
2020-03-09	13:06:24	47.798	28.947
2020-03-09	13:06:25	48.028	28.941
2020-03-09	13:06:26	48.104	28.931
2020-03-09	13:06:27	48.104	28.924
2020-03-09	13:06:28	48.104	28.919
2020-03-09	13:06:29	48.028	28.913
2020-03-09	13:06:30	48.104	28.914
2020-03-09	13:06:31	48.104	28.918
2020-03-09	13:06:32	48.104	28.921
2020-03-09	13:06:33	48.181	28.921
2020-03-09	13:06:34	48.257	28.919
2020-03-09	13:06:35	48.41	28.917
2020-03-09	13:06:36	48.41	28.916
2020-03-09	13:06:37	48.486	28.913
2020-03-09	13:06:38	48.563	28.912
2020-03-09	13:06:39	48.563	28.912
2020-03-09	13:06:40	48.639	28.914
2020-03-09	13:06:41	48.869	28.914
2020-03-09	13:06:42	49.022	28.916
2020-03-09	13:06:43	49.251	28.914
2020-03-09	13:06:44	49.404	28.91
2020-03-09	13:06:45	49.634	28.908
2020-03-09	13:06:46	49.939	28.901
2020-03-09	13:06:47	50.092	28.901
2020-03-09	13:06:48	50.398	28.902
2020-03-09	13:06:49	50.628	28.903
2020-03-09	13:06:50	51.01	28.897
2020-03-09	13:06:51	51.086	28.892
2020-03-09	13:06:52	51.239	28.887
2020-03-09	13:06:53	51.469	28.883
2020-03-09	13:06:54	51.545	28.876
2020-03-09	13:06:55	51.545	28.875
2020-03-09	13:06:56	51.469	28.871
2020-03-09	13:06:57	51.469	28.871
2020-03-09	13:06:58	51.469	28.872
2020-03-09	13:06:59	51.469	28.874
2020-03-09	13:07:00	51.392	28.873
2020-03-09	13:07:01	51.392	28.873
2020-03-09	13:07:02	51.392	28.874
2020-03-09	13:07:03	51.163	28.871
2020-03-09	13:07:04	51.163	28.866
2020-03-09	13:07:05	51.086	28.867
2020-03-09	13:07:06	51.01	28.866
2020-03-09	13:07:07	50.857	28.87
2020-03-09	13:07:08	50.857	28.871
2020-03-09	13:07:09	50.704	28.872
2020-03-09	13:07:10	50.475	28.871
2020-03-09	13:07:11	50.245	28.872
2020-03-09	13:07:12	50.016	28.871
2020-03-09	13:07:13	49.939	28.872
2020-03-09	13:07:14	49.71	28.872
2020-03-09	13:07:15	49.557	28.872
2020-03-09	13:07:16	49.404	28.87
2020-03-09	13:07:17	49.328	28.871
2020-03-09	13:07:18	49.175	28.869
2020-03-09	13:07:19	49.022	28.871
2020-03-09	13:07:20	48.945	28.873
2020-03-09	13:07:21	48.792	28.875
2020-03-09	13:07:22	48.563	28.882
2020-03-09	13:07:23	48.41	28.889
2020-03-09	13:07:24	48.181	28.894
2020-03-09	13:07:25	48.028	28.904
2020-03-09	13:07:26	47.798	28.919
2020-03-09	13:07:27	47.492	28.936
2020-03-09	13:07:28	47.339	28.949
2020-03-09	13:07:29	47.11	28.959
2020-03-09	13:07:30	47.034	28.972
2020-03-09	13:07:31	46.881	28.985
2020-03-09	13:07:32	46.651	29.007
2020-03-09	13:07:33	46.345	29.049
2020-03-09	13:07:34	46.116	29.076
2020-03-09	13:07:36	45.504	29.113
2020-03-09	13:07:37	44.969	29.129
2020-03-09	13:07:38	44.434	29.135
2020-03-09	13:07:39	43.898	29.148
2020-03-09	13:07:40	43.592	29.158
2020-03-09	13:07:41	43.287	29.168
2020-03-09	13:07:42	42.981	29.177
2020-03-09	13:07:43	42.522	29.181
2020-03-09	13:07:44	42.063	29.185
2020-03-09	13:07:45	41.451	29.194
2020-03-09	13:07:46	40.992	29.2
2020-03-09	13:07:47	40.686	29.205
2020-03-09	13:07:48	40.534	29.208
2020-03-09	13:07:50	40.151	29.208
2020-03-09	13:07:51	39.845	29.209
2020-03-09	13:07:52	39.463	29.208
2020-03-09	13:07:53	39.081	29.209
2020-03-09	13:07:54	38.775	29.21
2020-03-09	13:07:55	38.622	29.212
2020-03-09	13:07:56	38.392	29.214
2020-03-09	13:07:57	38.086	29.214
2020-03-09	13:07:58	38.01	29.214
2020-03-09	13:07:59	37.704	29.216
2020-03-09	13:08:00	37.551	29.215
2020-03-09	13:08:01	37.475	29.215
2020-03-09	13:08:03	37.169	29.217
2020-03-09	13:08:04	36.786	29.218
2020-03-09	13:08:06	36.022	29.219
2020-03-09	13:08:07	35.792	29.219
2020-03-09	13:08:09	35.027	29.22
2020-03-09	13:08:12	34.186	29.222
2020-03-09	13:08:13	33.957	29.223
2020-03-09	13:08:14	33.574	29.224
2020-03-09	13:08:16	32.58	29.225
2020-03-09	13:08:17	31.969	29.227
2020-03-09	13:08:18	31.51	29.229
2020-03-09	13:08:19	31.127	29.229
2020-03-09	13:08:20	30.745	29.229
2020-03-09	13:08:21	30.363	29.229
2020-03-09	13:08:22	30.057	29.231
2020-03-09	13:08:23	29.598	29.23
2020-03-09	13:08:24	29.368	29.229
2020-03-09	13:08:25	28.909	29.231
2020-03-09	13:08:27	28.298	29.232
2020-03-09	13:08:28	27.915	29.231
2020-03-09	13:08:29	27.533	29.232
2020-03-09	13:08:30	27.304	29.233
2020-03-09	13:08:33	26.003	29.234
2020-03-09	13:08:34	25.545	29.233
2020-03-09	13:08:35	25.086	29.233
2020-03-09	13:08:36	24.627	29.233
2020-03-09	13:08:38	23.709	29.233
2020-03-09	13:08:39	23.403	29.234
2020-03-09	13:08:40	23.021	29.235
2020-03-09	13:08:41	22.791	29.235
2020-03-09	13:08:42	22.409	29.235
2020-03-09	13:08:43	22.18	29.238
2020-03-09	13:08:44	21.797	29.236
2020-03-09	13:08:45	21.644	29.237
2020-03-09	13:08:46	21.491	29.236
2020-03-09	13:08:47	21.338	29.237
2020-03-09	13:08:48	21.262	29.24
2020-03-09	13:08:49	21.109	29.238
2020-03-09	13:09:14	21.032	29.237
2020-03-09	13:09:14	21.032	29.238
2020-03-09	13:09:15	21.032	29.237
2020-03-09	13:09:15	21.262	29.237
2020-03-09	13:09:15	21.109	29.238
2020-03-09	13:09:15	20.956	29.239
2020-03-09	13:09:15	20.574	29.236
2020-03-09	13:09:15	20.268	29.237
2020-03-09	13:09:15	19.962	29.237
2020-03-09	13:09:15	19.885	29.238
2020-03-09	13:09:15	19.732	29.237
2020-03-09	13:09:15	19.503	29.237
2020-03-09	13:09:15	19.579	29.24
2020-03-09	13:09:15	19.579	29.24
2020-03-09	13:09:15	19.732	29.239
2020-03-09	13:09:16	19.579	29.24
2020-03-09	13:09:16	19.503	29.241
2020-03-09	13:09:16	19.426	0
2020-03-09	13:09:16	19.426	29.241
2020-03-09	13:09:16	19.579	29.24
2020-03-09	13:09:16	19.809	29.238
2020-03-09	13:09:16	20.191	29.239
2020-03-09	13:09:16	20.344	29.24
2020-03-09	13:09:17	20.574	29.239
2020-03-09	13:09:18	20.65	29.24
2020-03-09	13:09:19	20.726	29.24
2020-03-09	13:09:20	20.726	29.238
2020-03-09	13:09:46	20.726	29.24
2020-03-09	13:09:46	20.879	29.241
2020-03-09	13:09:46	21.109	29.244
2020-03-09	13:09:46	21.338	29.244
2020-03-09	13:09:46	21.644	29.246
2020-03-09	13:09:46	21.874	29.248
2020-03-09	13:09:46	21.874	29.245
2020-03-09	13:09:46	21.874	29.247
2020-03-09	13:09:47	21.874	29.244
2020-03-09	13:09:47	21.721	29.244
2020-03-09	13:09:47	21.338	29.244
2020-03-09	13:09:47	20.956	29.242
2020-03-09	13:09:47	20.574	29.241
2020-03-09	13:09:47	0	0
2020-03-09	13:09:47	19.197	29.257
2020-03-09	13:09:47	18.967	29.256
2020-03-09	13:09:47	18.356	29.245
2020-03-09	13:09:47	18.05	29.245
2020-03-09	13:09:47	17.744	29.249
2020-03-09	13:09:48	17.514	29.248
2020-03-09	13:09:49	17.208	29.248
2020-03-09	13:09:50	16.75	29.247
2020-03-09	13:09:51	16.597	29.248
2020-03-09	13:09:53	16.444	29.254
2020-03-09	13:09:54	16.444	29.256
2020-03-09	13:09:55	16.444	29.256
2020-03-09	13:09:56	16.52	29.257
2020-03-09	13:09:57	16.52	29.258
2020-03-09	13:09:58	16.597	29.259
2020-03-09	13:09:59	16.52	29.257
2020-03-09	13:10:00	16.52	29.258
2020-03-09	13:10:04	16.597	29.256
2020-03-09	13:10:05	16.826	29.255
2020-03-09	13:10:06	17.132	29.255
2020-03-09	13:10:07	17.361	29.255
2020-03-09	13:10:08	17.744	29.259
2020-03-09	13:10:09	18.279	29.261
2020-03-09	13:10:10	18.738	29.256
2020-03-09	13:10:11	19.12	29.251
2020-03-09	13:10:12	19.503	29.249
2020-03-09	13:10:13	19.885	29.248
2020-03-09	13:10:14	20.344	29.248
2020-03-09	13:10:15	20.726	29.25
2020-03-09	13:10:16	21.109	29.249
2020-03-09	13:10:17	21.644	29.25
2020-03-09	13:10:18	22.027	29.25
2020-03-09	13:10:19	22.409	29.249
2020-03-09	13:10:20	22.944	29.247
2020-03-09	13:10:21	23.327	29.246
2020-03-09	13:10:22	23.786	29.245
2020-03-09	13:10:23	24.091	29.243
2020-03-09	13:10:24	24.321	29.243
2020-03-09	13:10:25	24.474	29.243
2020-03-09	13:10:26	24.397	29.243
2020-03-09	13:10:27	24.397	29.243
2020-03-09	13:10:28	24.321	29.244
2020-03-09	13:10:29	24.321	29.244
2020-03-09	13:10:30	24.244	29.243
2020-03-09	13:10:32	24.244	29.244
2020-03-09	13:10:33	24.091	29.242
2020-03-09	13:10:34	24.015	29.243
2020-03-09	13:10:35	24.015	29.243
2020-03-09	13:10:36	23.786	29.243
2020-03-09	13:10:37	23.709	29.242
2020-03-09	13:10:38	23.709	29.243
2020-03-09	13:10:39	23.633	29.239
2020-03-09	13:10:40	23.633	29.238
2020-03-09	13:10:41	23.709	29.237
2020-03-09	13:10:42	23.633	29.236
2020-03-09	13:10:43	23.403	29.237
2020-03-09	13:10:44	23.403	29.237
2020-03-09	13:10:45	23.25	29.235
2020-03-09	13:10:46	23.25	29.237
2020-03-09	13:10:47	23.174	29.237
2020-03-09	13:10:48	23.021	29.237
2020-03-09	13:10:49	22.944	29.237
2020-03-09	13:10:50	22.868	29.238
2020-03-09	13:10:51	22.791	29.237
2020-03-09	13:10:52	22.562	29.238
2020-03-09	13:10:53	22.409	29.24
2020-03-09	13:10:54	22.18	29.241
2020-03-09	13:10:55	21.874	29.241
2020-03-09	13:10:56	21.644	29.247
2020-03-09	13:10:57	21.415	29.248
2020-03-09	13:10:58	21.338	29.249
2020-03-09	13:10:59	21.262	29.251
2020-03-09	13:11:00	20.956	29.254
2020-03-09	13:11:01	20.65	29.256
2020-03-09	13:11:02	20.497	29.257
2020-03-09	13:11:03	20.344	29.258
2020-03-09	13:11:04	20.268	29.26
2020-03-09	13:11:05	19.962	29.26
2020-03-09	13:11:06	19.809	29.259
2020-03-09	13:11:07	19.809	29.258
2020-03-09	13:11:08	19.579	29.259
2020-03-09	13:11:09	19.426	29.258
2020-03-09	13:11:10	19.197	29.256
2020-03-09	13:11:11	19.044	29.255
2020-03-09	13:11:12	18.967	29.255
2020-03-09	13:11:13	18.967	29.259
2020-03-09	13:11:14	18.967	29.262
2020-03-09	13:11:15	18.815	29.261
2020-03-09	13:11:16	18.967	29.264
2020-03-09	13:11:17	19.044	29.267
2020-03-09	13:11:18	19.044	29.265
2020-03-09	13:11:19	19.12	29.266
2020-03-09	13:11:20	19.35	29.267
2020-03-09	13:11:21	19.579	29.269
2020-03-09	13:11:22	19.885	29.274
2020-03-09	13:11:23	20.191	29.272
2020-03-09	13:11:24	20.497	29.273
2020-03-09	13:11:25	20.726	29.272
2020-03-09	13:11:26	20.726	29.27
2020-03-09	13:11:27	20.879	29.27
2020-03-09	13:11:28	20.879	29.269
2020-03-09	13:11:29	20.879	29.27
2020-03-09	13:11:30	20.879	29.269
2020-03-09	13:11:31	20.879	29.271
2020-03-09	13:11:32	20.65	29.268
2020-03-09	13:11:33	20.497	29.268
2020-03-09	13:11:34	20.497	29.269
2020-03-09	13:11:35	20.344	29.271
2020-03-09	13:11:36	20.268	29.27
2020-03-09	13:11:37	20.115	29.269
2020-03-09	13:11:38	20.115	29.268
2020-03-09	13:11:39	19.809	29.266
2020-03-09	13:11:40	19.809	29.265
2020-03-09	13:11:41	19.732	29.261
2020-03-09	13:11:42	19.732	29.259
2020-03-09	13:11:43	19.426	29.257
2020-03-09	13:11:44	19.197	29.257
2020-03-09	13:11:45	19.197	29.259
2020-03-09	13:11:46	19.197	29.258
2020-03-09	13:11:47	19.35	29.259
2020-03-09	13:11:48	19.35	29.258
2020-03-09	13:11:49	19.35	29.258
2020-03-09	13:11:50	19.35	29.256
2020-03-09	13:11:51	19.197	29.258
2020-03-09	13:11:52	19.197	29.26
2020-03-09	13:11:53	19.12	29.261
2020-03-09	13:11:58	18.432	29.266
2020-03-09	13:11:59	18.356	29.27
2020-03-09	13:12:00	18.279	29.272
2020-03-09	13:12:01	18.05	29.272
2020-03-09	13:12:02	17.744	29.273
2020-03-09	13:12:03	17.667	29.271
2020-03-09	13:12:04	17.744	29.271
2020-03-09	13:12:05	17.897	29.271
2020-03-09	13:12:06	18.126	29.271
2020-03-09	13:12:07	18.356	29.275
2020-03-09	13:12:08	18.662	29.272
2020-03-09	13:12:09	19.044	29.271
2020-03-09	13:12:10	19.426	29.27
2020-03-09	13:12:11	19.732	29.272
2020-03-09	13:12:12	20.268	29.27
2020-03-09	13:12:13	20.574	29.269
2020-03-09	13:12:14	20.956	29.266
2020-03-09	13:12:15	21.262	29.265
2020-03-09	13:12:16	21.644	29.262
2020-03-09	13:12:17	21.874	29.261
2020-03-09	13:12:18	22.103	29.257
2020-03-09	13:12:19	22.485	29.255
2020-03-09	13:12:20	22.562	29.253
2020-03-09	13:12:21	22.791	29.253
2020-03-09	13:12:22	22.868	29.252
2020-03-09	13:12:23	23.174	29.247
2020-03-09	13:12:24	23.327	29.242
2020-03-09	13:12:25	23.403	29.239
2020-03-09	13:12:26	23.403	29.238
2020-03-09	13:12:27	23.633	29.237
2020-03-09	13:12:28	23.633	29.238
2020-03-09	13:12:29	23.709	29.237
2020-03-09	13:12:30	24.015	29.235
2020-03-09	13:12:31	24.397	29.236
2020-03-09	13:12:32	24.703	29.237
2020-03-09	13:12:33	24.856	29.239
2020-03-09	13:12:34	25.009	29.238
2020-03-09	13:12:35	25.009	29.238
2020-03-09	13:12:36	25.162	29.236
2020-03-09	13:12:37	25.239	29.236
2020-03-09	13:12:38	25.392	29.235
2020-03-09	13:12:39	25.468	29.234
2020-03-09	13:12:40	25.545	29.234
2020-03-09	13:12:41	25.545	29.233
2020-03-09	13:12:42	25.621	29.235
2020-03-09	13:12:43	25.545	29.235
2020-03-09	13:12:44	25.545	29.235
2020-03-09	13:12:45	25.468	29.235
2020-03-09	13:12:46	25.468	29.234
2020-03-09	13:12:47	25.239	29.235
2020-03-09	13:12:48	25.162	29.237
2020-03-09	13:12:49	25.086	29.235
2020-03-09	13:12:50	25.009	29.237
2020-03-09	13:12:51	24.856	29.238
2020-03-09	13:12:52	24.78	29.238
2020-03-09	13:12:53	24.703	29.237
2020-03-09	13:12:54	24.474	29.24
2020-03-09	13:12:55	24.397	29.237
2020-03-09	13:12:56	24.321	29.237
2020-03-09	13:12:57	24.015	29.238
2020-03-09	13:12:58	23.939	29.24
2020-03-09	13:12:59	23.633	29.242
2020-03-09	13:13:00	23.327	29.244
2020-03-09	13:13:01	23.174	29.246
2020-03-09	13:13:02	23.021	29.247
2020-03-09	13:13:03	22.944	29.248
2020-03-09	13:13:04	22.868	29.249
2020-03-09	13:13:05	22.791	29.249
2020-03-09	13:13:06	22.638	29.25
2020-03-09	13:13:07	22.562	29.249
2020-03-09	13:13:08	22.256	29.25
2020-03-09	13:13:09	22.103	29.25
2020-03-09	13:13:10	22.027	29.25
2020-03-09	13:13:11	21.874	29.25
2020-03-09	13:13:12	21.721	29.25
2020-03-09	13:13:13	21.644	29.252
2020-03-09	13:13:14	21.415	29.252
2020-03-09	13:13:15	21.415	29.254
2020-03-09	13:13:16	21.415	29.254
2020-03-09	13:13:17	21.338	29.255
2020-03-09	13:13:18	21.262	29.257
2020-03-09	13:13:19	21.109	29.257
2020-03-09	13:13:20	21.032	29.256
2020-03-09	13:13:21	21.032	29.258
2020-03-09	13:13:22	0	0
2020-03-09	13:13:23	21.032	29.255
2020-03-09	13:13:24	20.879	29.256
2020-03-09	13:13:25	20.956	29.256
2020-03-09	13:13:26	20.879	29.256
2020-03-09	13:13:27	20.956	29.253
2020-03-09	13:13:28	20.879	29.251
2020-03-09	13:13:29	20.65	29.252
2020-03-09	13:13:30	20.726	29.249
2020-03-09	13:13:31	20.726	29.249
2020-03-09	13:13:32	20.65	29.248
2020-03-09	13:13:33	20.497	29.248
2020-03-09	13:13:34	20.191	29.248
2020-03-09	13:13:35	19.885	29.247
2020-03-09	13:13:36	19.35	29.249
2020-03-09	13:13:37	19.044	29.253
2020-03-09	13:13:38	18.738	29.255
2020-03-09	13:13:39	18.509	29.259
2020-03-09	13:13:40	18.356	29.263
2020-03-09	13:13:41	18.126	29.264
2020-03-09	13:13:42	18.05	29.265
2020-03-09	13:13:43	17.897	29.264
2020-03-09	13:13:44	17.667	29.266
2020-03-09	13:13:45	17.361	29.264
2020-03-09	13:13:46	16.979	29.266
2020-03-09	13:13:47	16.75	29.268
2020-03-09	13:13:48	16.214	29.27
2020-03-09	13:13:49	15.985	29.272
2020-03-09	13:13:50	15.832	29.268
2020-03-09	13:13:51	15.755	29.269
2020-03-09	13:13:52	15.602	29.268
2020-03-09	13:13:53	15.22	29.269
2020-03-09	13:13:54	14.838	29.269
2020-03-09	13:13:55	14.608	29.269
2020-03-09	13:13:56	14.226	29.271
2020-03-09	13:13:57	13.843	29.272
2020-03-09	13:13:58	13.767	29.274
2020-03-09	13:13:59	13.537	29.273
2020-03-09	13:14:00	13.461	29.273
2020-03-09	13:14:01	13.69	29.274
2020-03-09	13:14:02	13.843	29.274
2020-03-09	13:14:03	14.073	29.274
2020-03-09	13:14:04	14.302	29.273
2020-03-09	13:14:05	14.608	29.275
2020-03-09	13:14:06	14.914	29.275
2020-03-09	13:14:07	15.449	29.275
2020-03-09	13:14:08	15.755	29.273
2020-03-09	13:14:09	16.367	29.274
2020-03-09	13:14:10	16.597	29.273
2020-03-09	13:14:11	17.208	29.273
2020-03-09	13:14:12	17.591	29.272
2020-03-09	13:14:13	18.05	29.265
2020-03-09	13:14:14	18.509	29.263
2020-03-09	13:14:15	19.044	29.258
2020-03-09	13:14:16	19.35	29.257
2020-03-09	13:14:17	19.885	29.258
2020-03-09	13:14:18	20.344	29.262
2020-03-09	13:14:19	20.726	29.265
2020-03-09	13:14:20	20.956	29.268
2020-03-09	13:14:21	20.726	29.268
2020-03-09	13:14:22	20.65	29.268
2020-03-09	13:14:23	20.497	29.268
2020-03-09	13:14:24	20.268	29.267
2020-03-09	13:14:25	20.191	29.265
2020-03-09	13:14:26	19.962	29.255
2020-03-09	13:14:27	19.503	29.25
2020-03-09	13:14:28	19.044	29.246
2020-03-09	13:14:29	18.509	29.244
2020-03-09	13:14:30	18.05	29.244
2020-03-09	13:14:31	17.744	29.245
2020-03-09	13:14:32	17.591	29.245
2020-03-09	13:14:33	17.514	29.246
2020-03-09	13:14:34	17.361	29.245
2020-03-09	13:14:35	17.361	29.245
2020-03-09	13:14:36	17.285	29.244
2020-03-09	13:14:37	16.979	29.246
2020-03-09	13:14:38	16.75	29.251
2020-03-09	13:14:39	16.444	29.254
2020-03-09	13:14:40	15.985	29.254
2020-03-09	13:14:41	15.602	29.253
2020-03-09	13:14:42	15.22	29.254
2020-03-09	13:14:43	14.991	29.259
2020-03-09	13:14:44	14.838	29.267
2020-03-09	13:14:45	14.838	29.269
2020-03-09	13:14:46	14.532	29.271
2020-03-09	13:14:47	14.302	29.271
2020-03-09	13:14:48	14.226	29.27
2020-03-09	13:14:49	14.226	29.267
2020-03-09	13:14:50	14.302	29.265
2020-03-09	13:14:51	14.608	29.262
2020-03-09	13:14:52	15.067	29.259
2020-03-09	13:14:53	15.449	29.257
2020-03-09	13:14:54	15.985	29.256
2020-03-09	13:14:55	16.444	29.255
2020-03-09	13:14:56	16.903	29.255
2020-03-09	13:14:57	17.285	29.252
2020-03-09	13:14:58	17.897	29.25
2020-03-09	13:14:59	18.126	29.25
2020-03-09	13:15:00	18.356	29.251
2020-03-09	13:15:01	18.509	29.249
2020-03-09	13:15:02	18.509	29.25
2020-03-09	13:15:03	18.738	29.248
2020-03-09	13:15:04	18.815	29.249
2020-03-09	13:15:05	18.815	29.247
2020-03-09	13:15:06	18.815	29.247
2020-03-09	13:15:07	18.815	29.247
2020-03-09	13:15:13	18.662	29.244
2020-03-09	13:15:14	18.509	29.243
2020-03-09	13:15:17	18.967	29.245
2020-03-09	13:15:18	19.044	29.245
2020-03-09	13:15:19	19.12	29.248
2020-03-09	13:15:22	19.809	29.243
2020-03-09	13:15:23	19.962	29.241
2020-03-09	13:15:24	20.115	29.24
2020-03-09	13:15:25	20.268	29.239
2020-03-09	13:15:26	20.344	29.24
2020-03-09	13:15:27	20.497	29.241
2020-03-09	13:15:28	20.497	29.241
2020-03-09	13:15:29	20.497	29.24
2020-03-09	13:15:30	20.497	29.24
2020-03-09	13:15:31	20.497	29.239
2020-03-09	13:15:32	20.497	29.24
2020-03-09	13:15:33	20.574	29.24
2020-03-09	13:15:34	20.497	29.241
2020-03-09	13:15:35	20.574	29.241
2020-03-09	13:15:37	20.574	29.24
2020-03-09	13:15:37	20.574	29.241
2020-03-09	13:15:38	20.574	29.242
2020-03-09	13:15:39	20.574	29.244
2020-03-09	13:15:40	29.243	0
2020-03-09	13:15:41	20.726	29.243
2020-03-09	13:15:42	20.65	29.243
2020-03-09	13:15:43	20.65	29.244
2020-03-09	13:15:44	20.65	29.244
2020-03-09	13:15:45	20.65	29.244
2020-03-09	13:15:46	20.65	29.244
2020-03-09	13:15:47	20.726	29.245
2020-03-09	13:15:48	20.726	29.244
2020-03-09	13:15:49	20.726	29.245
2020-03-09	13:15:50	20.726	29.245
2020-03-09	13:15:51	20.726	29.244
2020-03-09	13:15:52	20.65	29.245
2020-03-09	13:15:55	0	0
2020-03-09	13:15:56	20.574	29.244
2020-03-09	13:15:57	20.65	29.247
2020-03-09	13:15:58	20.574	29.251
2020-03-09	13:15:59	20.344	29.251
2020-03-09	13:16:00	20.344	29.246
2020-03-09	13:16:01	20.191	29.246
2020-03-09	13:16:02	19.962	29.245
2020-03-09	13:16:03	19.962	29.244
2020-03-09	13:16:04	19.885	29.243
2020-03-09	13:16:05	19.885	29.245
2020-03-09	13:16:06	19.809	29.243
2020-03-09	13:16:07	19.732	29.242
2020-03-09	13:16:08	19.579	29.243
2020-03-09	13:16:09	19.503	29.241
2020-03-09	13:16:10	19.426	29.242
2020-03-09	13:16:11	19.197	29.242
2020-03-09	13:16:12	19.12	29.243
2020-03-09	13:16:15	18.662	29.24
2020-03-09	13:16:17	18.356	29.241
2020-03-09	13:16:18	18.126	29.24
2020-03-09	13:16:19	18.279	29.24
2020-03-09	13:16:21	18.662	29.238
2020-03-09	13:16:22	18.662	29.239
2020-03-09	13:16:24	0	0
2020-03-09	13:16:25	18.738	29.24
2020-03-09	13:16:26	18.662	29.239
2020-03-09	13:16:27	18.815	29.24
2020-03-09	13:16:28	19.044	29.24
2020-03-09	13:16:29	19.35	29.24
2020-03-09	13:16:30	19.579	29.24
2020-03-09	13:16:31	19.885	29.239
2020-03-09	13:16:32	19.885	29.241
2020-03-09	13:16:33	19.885	29.241
2020-03-09	13:16:34	19.885	29.241
2020-03-09	13:16:35	0	0
2020-03-09	13:16:36	19.885	29.242
2020-03-09	13:16:37	19.885	29.242
2020-03-09	13:16:38	19.885	29.242
2020-03-09	13:16:39	19.962	29.243
2020-03-09	13:16:40	19.962	29.243
2020-03-09	13:16:41	19.962	29.244
2020-03-09	13:16:42	19.962	29.243
2020-03-09	13:16:43	20.115	29.245
2020-03-09	13:16:44	19.962	29.244
2020-03-09	13:16:45	20.115	29.244
2020-03-09	13:16:46	19.962	29.243
2020-03-09	13:16:47	19.962	29.244
2020-03-09	13:16:49	19.885	29.243
2020-03-09	13:16:50	19.962	29.244
2020-03-09	13:16:51	19.885	29.246
2020-03-09	13:16:52	19.885	29.247
2020-03-09	13:16:53	19.809	29.249
2020-03-09	13:16:54	19.579	29.25
2020-03-09	13:16:55	19.579	29.249
2020-03-09	13:16:56	19.426	29.248
2020-03-09	13:16:57	19.426	29.248
2020-03-09	13:16:58	19.197	29.246
2020-03-09	13:16:59	19.12	29.245
2020-03-09	13:17:00	19.044	29.245
2020-03-09	13:17:01	18.815	29.244
2020-03-09	13:17:02	18.662	29.244
2020-03-09	13:17:03	18.662	29.243
2020-03-09	13:17:04	18.509	29.243
2020-03-09	13:17:05	18.432	29.242
2020-03-09	13:17:06	18.356	29.242
2020-03-09	13:17:07	18.279	29.242
2020-03-09	13:17:08	18.05	29.242
2020-03-09	13:17:09	17.973	29.241
2020-03-09	13:17:10	17.897	29.239
2020-03-09	13:17:11	17.744	29.24
2020-03-09	13:17:12	17.591	29.239
2020-03-09	13:17:13	17.591	29.239
2020-03-09	13:17:14	17.361	29.24
2020-03-09	13:17:15	17.361	29.24
2020-03-09	13:17:16	17.361	29.241
2020-03-09	13:17:17	17.285	29.24
2020-03-09	13:17:18	17.208	29.241
2020-03-09	13:17:19	16.979	29.241
2020-03-09	13:17:20	16.826	29.241
2020-03-09	13:17:21	16.597	29.24
2020-03-09	13:17:22	16.367	29.24
2020-03-09	13:17:23	16.138	29.24
2020-03-09	13:17:24	16.061	29.239
2020-03-09	13:17:25	15.755	29.238
2020-03-09	13:17:26	15.449	29.241
2020-03-09	13:17:28	15.296	29.241
2020-03-09	13:17:29	15.22	29.242
2020-03-09	13:17:30	14.991	29.244
2020-03-09	13:17:31	14.914	29.245
2020-03-09	13:17:32	14.838	29.247
2020-03-09	13:17:33	14.991	29.247
2020-03-09	13:17:34	15.22	29.248
2020-03-09	13:17:35	15.296	29.247
2020-03-09	13:17:36	15.373	29.246
2020-03-09	13:17:37	15.602	29.245
2020-03-09	13:17:38	15.985	29.246
2020-03-09	13:17:39	16.138	29.245
2020-03-09	13:17:40	16.444	29.243
2020-03-09	13:17:41	16.75	29.242
2020-03-09	13:17:42	16.903	29.241
2020-03-09	13:17:43	17.208	29.242
2020-03-09	13:17:44	17.285	29.24
2020-03-09	13:17:45	17.361	29.241
2020-03-09	13:17:46	17.591	29.241
2020-03-09	13:17:47	17.744	29.241
2020-03-09	13:17:48	17.973	29.242
2020-03-09	13:17:49	18.126	29.244
2020-03-09	13:17:50	18.432	29.244
2020-03-09	13:17:51	18.738	29.244
2020-03-09	13:17:52	18.967	29.244
2020-03-09	13:17:53	19.044	29.245
2020-03-09	13:17:54	19.044	29.244
2020-03-09	13:17:55	19.12	29.243
2020-03-09	13:17:56	19.044	29.246
2020-03-09	13:17:57	19.044	29.245
2020-03-09	13:17:58	19.044	29.247
2020-03-09	13:17:59	19.044	29.246
2020-03-09	13:18:00	19.12	29.247
2020-03-09	13:18:01	19.197	29.248
2020-03-09	13:18:02	19.197	29.246
2020-03-09	13:18:03	19.197	29.247
2020-03-09	13:18:04	19.197	29.249
2020-03-09	13:18:05	19.197	29.25
2020-03-09	13:18:06	19.044	29.249
2020-03-09	13:18:07	18.815	29.248
2020-03-09	13:18:08	18.738	29.247
2020-03-09	13:18:09	18.662	29.247
2020-03-09	13:18:10	18.509	29.249
2020-03-09	13:18:11	18.432	29.248
2020-03-09	13:18:12	18.432	29.247
2020-03-09	13:18:13	18.432	29.245
2020-03-09	13:18:15	18.432	29.245
2020-03-09	13:18:15	18.356	29.246
2020-03-09	13:18:16	18.126	29.244
2020-03-09	13:18:17	17.973	29.243
2020-03-09	13:18:19	17.744	29.244
2020-03-09	13:18:20	17.667	29.244
2020-03-09	13:18:21	17.744	29.245
2020-03-09	13:18:21	17.973	29.246
2020-03-09	13:18:24	18.432	29.244
2020-03-09	13:18:25	18.509	29.244
2020-03-09	13:18:25	18.815	29.244
2020-03-09	13:18:26	18.967	29.244
2020-03-09	13:18:27	19.197	29.243
2020-03-09	13:18:28	19.503	29.243
2020-03-09	13:18:29	19.426	29.243
2020-03-09	13:18:30	19.579	29.243
2020-03-09	13:18:31	19.503	29.244
2020-03-09	13:18:32	19.579	29.243
2020-03-09	13:18:33	19.503	29.243
2020-03-09	13:18:35	19.579	29.242
2020-03-09	13:18:35	19.579	29.243
2020-03-09	13:18:36	19.579	29.243
2020-03-09	13:18:37	19.732	29.242
2020-03-09	13:18:38	19.579	29.243
2020-03-09	13:18:39	19.503	29.244
2020-03-09	13:18:40	19.426	29.243
2020-03-09	13:18:42	19.426	29.243
2020-03-09	13:18:43	19.197	29.243
2020-03-09	13:18:45	19.12	29.241
2020-03-09	13:18:45	19.044	29.241
2020-03-09	13:18:46	19.044	29.242
2020-03-09	13:18:47	18.815	29.244
2020-03-09	13:18:48	18.738	29.243
2020-03-09	13:18:49	18.662	29.243
2020-03-09	13:18:50	18.509	29.244
2020-03-09	13:18:51	18.432	29.243
2020-03-09	13:18:52	18.432	29.244
2020-03-09	13:18:53	18.509	29.246
2020-03-09	13:18:55	18.815	29.245
2020-03-09	13:18:56	19.044	29.245
2020-03-09	13:18:56	19.503	29.246
2020-03-09	13:18:58	19.809	29.247
2020-03-09	13:18:58	19.962	29.245
2020-03-09	13:19:00	19.962	29.244
2020-03-09	13:19:00	20.115	29.245
2020-03-09	13:19:02	19.962	29.244
2020-03-09	13:19:04	19.962	29.246
2020-03-09	13:19:06	19.962	29.246
2020-03-09	13:19:07	19.962	29.247
2020-03-09	13:19:08	19.962	29.247
2020-03-09	13:19:10	20.115	29.247
2020-03-09	13:19:10	20.191	29.246
2020-03-09	13:19:11	20.268	29.246
2020-03-09	13:19:12	20.268	29.245
2020-03-09	13:19:13	20.268	29.246
2020-03-09	13:19:16	20.115	29.245
[truncated: 90,598 more rows]

## Sheet: Figure 8B, C
Source data: Figure 8 B, C
Time (day)	U (m/s)	V (m/s)
737760	0.019462	-0.016105
737760	0.035858	-0.029263
737760	0.053048	-0.046701
737760	0.07174	-0.064935
737760	0.088979	-0.080656
737760	0.10172	-0.092814
737760	0.11058	-0.10225
737760	0.11761	-0.10963
737760	0.12355	-0.11487
737760	0.12861	-0.11819
737760	0.13309	-0.12065
737760	0.13712	-0.1229
737760	0.14088	-0.12459
737760	0.14768	-0.12954
737760	0.15395	-0.13399
737760	0.15964	-0.13766
737760	0.16452	-0.14043
737760	0.16832	-0.14207
737760	0.17084	-0.14241
737760	0.17204	-0.1415
737760	0.1721	-0.13953
737760	0.17131	-0.13679
737760	0.16995	-0.13352
737760	0.16811	-0.12978
737760	0.1657	-0.12554
737760	0.16252	-0.1207
737760	0.1584	-0.11525
737760	0.15335	-0.10922
737760	0.14744	-0.10274
737760	0.14076	-0.095877
737760	0.13326	-0.088587
737760	0.12481	-0.080705
737760	0.11526	-0.072015
737760	0.10456	-0.062338
737760	0.092865	-0.05164
737760	0.080444	-0.040047
737760	0.067563	-0.027809
737760	0.054398	-0.015211
737760	0.041014	-0.0025171
737760	0.027462	0.010036
737760	0.01387	0.022205
737760	0.00049357	0.033724
737760	-0.012363	0.044367
737760	-0.024485	0.054048
737760	-0.035852	0.062893
737760	-0.046621	0.071201
737760	-0.056967	0.079275
737760	-0.066906	0.087234
737760	-0.076214	0.094918
737760	-0.084534	0.10198
737760	-0.091586	0.10811
737760	-0.097348	0.1132
737760	-0.10207	0.11742
737760	-0.10609	0.12109
737760	-0.10964	0.1245
737760	-0.1127	0.12774
737760	-0.11508	0.13071
737760	-0.11659	0.13317
737760	-0.11722	0.13489
737760	-0.11721	0.13571
737760	-0.11642	0.13517
737760	-0.11515	0.13338
737760	-0.11353	0.13051
737760	-0.11154	0.12683
737760	-0.10908	0.12263
737760	-0.10665	0.11861
737760	-0.10435	0.11491
737760	-0.10235	0.11159
737760	-0.10079	0.10855
737760	-0.09967	0.1056
737760	-0.098851	0.10254
737760	-0.098143	0.099257
737760	-0.097425	0.095777
737760	-0.096707	0.092298
737760	-0.096117	0.089101
737760	-0.095785	0.086408
737760	-0.095744	0.084238
737760	-0.095882	0.082381
737760	-0.096016	0.080475
737760	-0.095997	0.078201
737760	-0.095809	0.075425
737760	-0.095546	0.072247
737760	-0.095322	0.068912
737760	-0.09515	0.06566
737760	-0.094906	0.062617
737760	-0.09488	0.060204
737760	-0.09491	0.058331
737760	-0.094946	0.056901
737760	-0.095026	0.05584
737760	-0.095213	0.055103
737760	-0.095016	0.054229
737760	-0.094359	0.053201
737760	-0.093129	0.05203
737760	-0.091268	0.050752
737760	-0.088828	0.049422
737760	-0.08599	0.048077
737760	-0.083017	0.046725
737760	-0.080186	0.045348
737760	-0.077733	0.043944
737760	-0.075808	0.042558
737760	-0.074478	0.041311
737760	-0.073733	0.04038
737760	-0.07352	0.039947
737760	-0.073757	0.040141
737760	-0.074346	0.040973
737760	-0.075171	0.042311
737760	-0.076104	0.04391
737760	-0.077014	0.045487
737760	-0.077788	0.046815
737760	-0.078342	0.047795
737760	-0.078628	0.048464
737760	-0.078629	0.048952
737760	-0.078362	0.049402
737760	-0.077895	0.049906
737760	-0.077345	0.050485
737760	-0.076872	0.051107
737760	-0.076623	0.051725
737760	-0.076697	0.0523
737760	-0.077087	0.052817
737760	-0.077691	0.053273
737760	-0.078345	0.053679
737760	-0.078881	0.054053
737760	-0.079158	0.05442
737760	-0.079061	0.05477
737760	-0.078474	0.05502
737760	-0.077256	0.054987
737760	-0.075265	0.054413
737760	-0.07241	0.053044
737760	-0.068711	0.050737
737760	-0.064316	0.047526
737760	-0.059452	0.043609
737760	-0.054336	0.039266
737760	-0.0491	0.034744
737760	-0.043779	0.030194
737760	-0.038371	0.02565
737760	-0.032902	0.021089
737760	-0.027458	0.016473
737760	-0.022134	0.011787
737760	-0.016966	0.0070329
737760	-0.011882	0.0022247
737760	-0.0067358	-0.002615
737760	-0.0013946	-0.0074535
737760	0.0041857	-0.012259
737760	0.0099409	-0.017013
737760	0.015761	-0.021734
737760	0.021562	-0.02647
737760	0.027331	-0.031277
737760	0.0331	-0.036183
737760	0.038889	-0.041169
737760	0.044659	-0.046172
737760	0.050312	-0.051094
737760	0.055741	-0.055837
737760	0.06088	-0.060315
737760	0.065735	-0.064492
737760	0.070383	-0.06839
737760	0.074937	-0.072089
737760	0.079489	-0.075673
737760	0.084061	-0.07917
737760	0.088583	-0.082508
737760	0.092902	-0.085528
737760	0.09684	-0.088071
737760	0.10026	-0.090055
737760	0.10312	-0.091511
737760	0.10545	-0.092533
737760	0.10735	-0.093195
737760	0.10887	-0.093497
737760	0.11006	-0.093387
737760	0.11091	-0.092825
737760	0.11142	-0.091841
737760	0.11161	-0.090535
737760	0.1115	-0.089022
737760	0.11108	-0.087376
737760	0.11032	-0.0856
737760	0.10912	-0.083648
737760	0.10741	-0.081452
737760	0.10516	-0.078946
737760	0.10239	-0.076073
737760	0.099184	-0.072809
737760	0.095676	-0.069167
737760	0.091981	-0.065215
737760	0.088184	-0.061039
737760	0.084315	-0.056723
737760	0.080368	-0.052328
737760	0.076329	-0.047921
737760	0.072211	-0.043621
737760	0.068051	-0.039595
737760	0.063892	-0.035986
737760	0.059728	-0.032802
737760	0.055488	-0.029851
737760	0.051053	-0.026804
737760	0.046311	-0.023349
737760	0.041214	-0.019353
737760	0.035807	-0.014914
737760	0.030205	-0.010284
737760	0.024538	-0.0057103
737760	0.018903	-0.0013203
737760	0.013345	0.002902
737760	0.0078799	0.0070346
737760	0.0025214	0.011141
737760	-0.0026946	0.015221
737760	-0.0077128	0.019236
737760	-0.012482	0.023143
737760	-0.016971	0.026907
737760	-0.02118	0.030489
737760	-0.02512	0.033825
737760	-0.028797	0.036819
737760	-0.032201	0.039377
737760	-0.035322	0.041448
737760	-0.038184	0.043079
737760	-0.040871	0.044431
737760	-0.043513	0.045763
737760	-0.046243	0.047346
737760	-0.049124	0.049347
737760	-0.052112	0.051729
737760	-0.055071	0.054248
737760	-0.057831	0.056542
737760	-0.060251	0.058307
737760	-0.062256	0.059419
737760	-0.063837	0.059963
737760	-0.06502	0.060139
737760	-0.065851	0.060124
737760	-0.066384	0.059985
737760	-0.066676	0.059692
737760	-0.066778	0.059185
737760	-0.066716	0.058438
737760	-0.066485	0.057468
737760	-0.066067	0.056303
737760	-0.065466	0.054954
737760	-0.064725	0.053432
737760	-0.063911	0.051776
737760	-0.063072	0.050072
737760	-0.062196	0.048416
737760	-0.061211	0.046855
737760	-0.060005	0.045329
737760	-0.058451	0.043684
737760	-0.05643	0.041723
737760	-0.053842	0.039294
737760	-0.050647	0.036356
737760	-0.046912	0.032984
737760	-0.042834	0.029338
737760	-0.038703	0.025593
737760	-0.034816	0.021888
737760	-0.031361	0.018309
737760	-0.028378	0.014922
737760	-0.025784	0.011822
737760	-0.023469	0.0091542
737760	-0.021352	0.0070558
737760	-0.019407	0.0055705
737760	-0.017612	0.0045656
737760	-0.01593	0.0037619
737760	-0.014315	0.0028539
737760	-0.012759	0.0016786
737760	-0.011305	0.00029824
737760	-0.010045	-0.0010432
737760	-0.0090692	-0.0020711
737760	-0.0084515	-0.0026166
737760	-0.0082483	-0.0026545
737760	-0.0085199	-0.0022264
737760	-0.0093265	-0.0013406
737760	-0.010701	7.1261e-05
737760	-0.012614	0.002088
737760	-0.014971	0.0046952
737760	-0.017644	0.0077249
737760	-0.020503	0.010893
737760	-0.023425	0.013908
737760	-0.026261	0.016573
737760	-0.028827	0.018809
737760	-0.03092	0.020616
737760	-0.032405	0.022002
737760	-0.033261	0.022951
737760	-0.033602	0.023444
737760	-0.03361	0.02351
737760	-0.033458	0.023266
737760	-0.033256	0.022908
737760	-0.033029	0.022643
737760	-0.032744	0.022595
737760	-0.032327	0.022743
737760	-0.031696	0.022922
737760	-0.030773	0.022906
737760	-0.029531	0.022513
737760	-0.027999	0.02169
737760	-0.026246	0.020495
737760	-0.024325	0.019025
737760	-0.022208	0.017306
737760	-0.019789	0.015255
737760	-0.016925	0.012723
737760	-0.013519	0.0095969
737760	-0.0095573	0.0058735
737760	-0.0051107	0.0016735
737760	-0.0002793	-0.0028107
737760	0.0048238	-0.0073793
737760	0.010093	-0.01187
737760	0.015408	-0.01617
737760	0.020661	-0.020226
737760	0.025792	-0.024065
737760	0.030841	-0.027808
737760	0.035951	-0.031658
737760	0.041315	-0.03583
737760	0.047091	-0.040478
737760	0.053335	-0.045635
737760	0.059999	-0.051226
737760	0.066959	-0.057121
737760	0.074068	-0.063179
737760	0.08119	-0.069284
737760	0.088228	-0.075334
737760	0.09513	-0.081252
737760	0.1019	-0.086999
737760	0.10857	-0.092581
737760	0.11515	-0.098032
737760	0.12161	-0.10335
737760	0.12779	-0.10843
737760	0.13346	-0.11307
737760	0.13838	-0.11699
737760	0.14236	-0.12
737760	0.14536	-0.122
737760	0.14741	-0.12307
737760	0.14861	-0.12339
737760	0.14908	-0.12311
737760	0.14889	-0.12233
737760	0.14807	-0.12106
737760	0.14661	-0.11926
737760	0.14448	-0.11692
737760	0.14165	-0.11405
737760	0.13808	-0.11066
737760	0.13376	-0.10673
737760	0.12875	-0.1022
737760	0.12315	-0.097034
737760	0.11709	-0.091229
737760	0.11066	-0.084896
737760	0.1039	-0.078216
737760	0.096783	-0.07138
737760	0.089304	-0.064504
737760	0.081487	-0.057591
737760	0.073431	-0.050563
737760	0.065295	-0.043352
737760	0.057248	-0.035983
737760	0.049447	-0.028601
737760	0.042018	-0.02142
737760	0.035076	-0.014631
737760	0.028706	-0.0083221
737760	0.022937	-0.0024807
737760	0.017697	0.0029689
737760	0.012805	0.0080988
737760	0.008034	0.012954
737760	0.0031952	0.017567
737760	-0.0017708	0.021977
737760	-0.0067959	0.026233
737760	-0.011737	0.03035
737760	-0.016482	0.034259
737760	-0.021007	0.037807
737760	-0.025371	0.04082
737760	-0.029642	0.043216
737760	-0.033819	0.045073
737760	-0.037798	0.046624
737760	-0.041416	0.048153
737760	-0.044542	0.049871
737760	-0.047158	0.051829
737760	-0.049404	0.053937
737760	-0.051544	0.056035
737760	-0.053868	0.058002
737760	-0.056582	0.059778
737760	-0.059736	0.061349
737760	-0.063227	0.062693
737760	-0.066886	0.063758
737760	-0.070577	0.06451
737760	-0.074249	0.064979
737760	-0.077916	0.06529
737760	-0.081573	0.065618
737760	-0.085138	0.066085
737760	-0.088443	0.066693
737760	-0.091295	0.067311
737760	-0.093546	0.067762
737760	-0.095138	0.067924
737760	-0.096082	0.0678
737760	-0.096426	0.067501
737760	-0.096246	0.067159
737760	-0.095661	0.066848
737760	-0.094852	0.066544
737760	-0.094041	0.066156
737760	-0.093424	0.065578
737760	-0.093097	0.064724
737760	-0.093032	0.063532
737760	-0.093089	0.061964
737760	-0.093081	0.060017
737760	-0.092824	0.057748
737760	-0.092179	0.055308
737760	-0.091075	0.052921
737760	-0.089541	0.050814
737760	-0.087715	0.049147
737760	-0.085816	0.047956
737760	-0.084074	0.04718
737760	-0.082625	0.046712
737760	-0.081469	0.04646
737760	-0.080479	0.046367
737760	-0.079515	0.046405
737760	-0.078512	0.046559
737760	-0.077542	0.04684
737760	-0.076761	0.04729
737760	-0.076344	0.047986
737760	-0.076386	0.048996
737760	-0.076892	0.050334
737760	-0.07778	0.051923
737760	-0.078916	0.053628
737760	-0.080141	0.055317
737760	-0.081272	0.056921
737760	-0.082126	0.058444
737760	-0.082541	0.059915
737760	-0.082445	0.061347
737760	-0.081891	0.062723
737760	-0.081078	0.064029
737760	-0.080279	0.065301
737760	-0.079744	0.066613
737760	-0.079579	0.068019
737760	-0.079671	0.069461
737760	-0.079706	0.070734
737760	-0.079266	0.071524
737760	-0.077989	0.071533
737760	-0.075684	0.070582
737760	-0.07238	0.068677
737760	-0.068257	0.065944
737760	-0.06355	0.062543
737760	-0.058429	0.058562
737760	-0.052962	0.054007
737760	-0.047124	0.048841
737760	-0.040848	0.043068
737760	-0.034085	0.036787
737760	-0.026832	0.030174
737760	-0.019157	0.023418
737760	-0.011177	0.016639
737760	-0.0030585	0.0098736
737760	0.0050276	0.0031019
737760	0.012932	-0.00367
737760	0.020576	-0.010372
737760	0.027971	-0.016895
737760	0.035227	-0.023181
737760	0.042504	-0.029299
737760	0.049957	-0.035444
737760	0.05767	-0.041845
737760	0.06562	-0.04862
737760	0.073698	-0.055708
737760	0.081769	-0.062907
737760	0.089735	-0.07001
737760	0.097557	-0.076932
737760	0.10523	-0.083736
737760	0.11274	-0.09052
737760	0.12001	-0.097293
737760	0.12692	-0.10389
737760	0.13338	-0.11004
737760	0.13934	-0.11551
737760	0.14484	-0.12019
737760	0.14995	-0.12421
737760	0.15473	-0.12775
737760	0.15922	-0.13106
737760	0.16346	-0.13428
737760	0.16752	-0.13751
737760	0.17142	-0.14075
737760	0.17518	-0.14396
737760	0.1787	-0.14703
737760	0.18184	-0.14978
737760	0.18444	-0.15202
737760	0.18636	-0.15361
737760	0.18757	-0.15445
737760	0.18804	-0.15455
737760	0.18774	-0.15393
737760	0.18663	-0.15261
737760	0.18471	-0.15062
737760	0.18197	-0.14801
737760	0.17846	-0.14479
737760	0.1742	-0.14092
737760	0.16915	-0.13629
737760	0.16324	-0.13075
737760	0.15639	-0.1242
737760	0.14858	-0.11671
737760	0.13985	-0.10852
737760	0.13025	-0.099993
737760	0.11985	-0.091447
737760	0.1087	-0.08303
737760	0.096918	-0.0747
737760	0.084698	-0.066302
737760	0.072281	-0.057682
737760	0.059894	-0.048762
737760	0.047702	-0.03956
737760	0.035802	-0.030158
737760	0.024262	-0.02067
737760	0.013157	-0.011239
737760	0.0025756	-0.0020388
737760	-0.0074243	0.0067355
737760	-0.016841	0.014913
737760	-0.025743	0.022426
737760	-0.034244	0.029368
737760	-0.0425	0.035992
737760	-0.050692	0.042612
737760	-0.058993	0.049454
737760	-0.067472	0.056509
737760	-0.075963	0.063489
737760	-0.08399	0.069903
737760	-0.090863	0.075245
737760	-0.095924	0.079198
737760	-0.098849	0.081742
737760	-0.099815	0.083137
737760	-0.099431	0.083778
737760	-0.098474	0.084067
737760	-0.097603	0.084309
737760	-0.097177	0.084725
737760	-0.097261	0.085426
737760	-0.097727	0.086406
737760	-0.098362	0.087477
737760	-0.098926	0.088285
737760	-0.099176	0.08839
737760	-0.098902	0.087451
737760	-0.097998	0.085395
737760	-0.096492	0.082464
737760	-0.094525	0.079084
737760	-0.092263	0.075633
737760	-0.089782	0.072254
737760	-0.087029	0.068835
737760	-0.083858	0.065142
737760	-0.080145	0.061021
737760	-0.075901	0.056519
737760	-0.071354	0.051862
737760	-0.066946	0.047344
737760	-0.063214	0.04321
737760	-0.060609	0.039606
737760	-0.059288	0.036609
737760	-0.059025	0.034254
737760	-0.059264	0.032528
737760	-0.059352	0.031305
737760	-0.058784	0.030322
737760	-0.057361	0.029217
737760	-0.055169	0.027668
737760	-0.05243	0.025527
737760	-0.049378	0.022898
737760	-0.046215	0.020088
737760	-0.043163	0.017484
737760	-0.04049	0.015416
737760	-0.038442	0.01407
737760	-0.037118	0.013463
737760	-0.036401	0.013482
737760	-0.036009	0.013943
737760	-0.035679	0.014659
737760	-0.035304	0.015499
737760	-0.034958	0.016423
737760	-0.034784	0.01749
737760	-0.034851	0.018815
737760	-0.035119	0.020501
737760	-0.035496	0.022584
737760	-0.035943	0.024992
737760	-0.036495	0.027559
737760	-0.037214	0.030072
737760	-0.038084	0.032321
737760	-0.038998	0.03415
737760	-0.039808	0.03549
737760	-0.040433	0.036373
737760	-0.040933	0.036935
737760	-0.041507	0.037395
737760	-0.042432	0.038028
737760	-0.043948	0.039125
737760	-0.046158	0.040933
737760	-0.048937	0.043567
737760	-0.051933	0.046933
737760	-0.054656	0.050678
737760	-0.056695	0.054284
737760	-0.057911	0.05723
737760	-0.058537	0.059235
737760	-0.059041	0.060362
737760	-0.059869	0.06098
737760	-0.061205	0.061514
737760	-0.062904	0.062205
737760	-0.064631	0.062973
737760	-0.066075	0.063509
737760	-0.06708	0.063492
737760	-0.067627	0.062795
737760	-0.06771	0.06153
737760	-0.067239	0.059924
737760	-0.066072	0.058146
737760	-0.064101	0.056212
737760	-0.061355	0.054032
737760	-0.057997	0.051524
737760	-0.054242	0.048705
737760	-0.050249	0.045667
737760	-0.046076	0.042492
737760	-0.041703	0.039152
737760	-0.037104	0.035513
737760	-0.032322	0.031416
737760	-0.027484	0.026798
737760	-0.022757	0.021772
737760	-0.018248	0.016581
737760	-0.013892	0.011485
737760	-0.0094164	0.0066063
737760	-0.0044271	0.0018617
737760	0.0014081	-0.0030155
737760	0.0081783	-0.0083254
737760	0.015681	-0.014243
737760	0.02354	-0.020716
737760	0.031425	-0.027502
737760	0.039213	-0.034299
737760	0.046984	-0.040896
737760	0.054847	-0.047238
737760	0.062751	-0.053354
737760	0.070412	-0.059241
737760	0.077409	-0.064754
737760	0.083379	-0.069634
737760	0.088179	-0.073632
737760	0.091922	-0.076666
737760	0.094901	-0.078893
737760	0.097472	-0.080663
737760	0.099951	-0.082369
737760	0.10256	-0.0843
737760	0.10537	-0.086548
737760	0.10833	-0.089021
737760	0.11122	-0.091505
737760	0.11376	-0.093755
737760	0.11571	-0.095558
737760	0.11687	-0.096767
737760	0.11721	-0.097306
737760	0.11675	-0.09716
737760	0.11558	-0.096339
737760	0.11381	-0.094864
737760	0.11152	-0.092743
737760	0.10877	-0.089991
737760	0.10553	-0.086641
737760	0.10172	-0.082751
737760	0.097259	-0.078395
737760	0.092184	-0.073653
737760	0.086686	-0.068602
737760	0.081096	-0.063344
737760	0.075765	-0.058027
737760	0.070912	-0.05284
737760	0.066544	-0.047966
737760	0.062471	-0.043487
737760	0.058404	-0.039328
737760	0.054052	-0.035262
737760	0.049188	-0.030994
737760	0.043684	-0.026281
737760	0.037535	-0.021026
737760	0.030896	-0.015301
737760	0.024074	-0.0093071
737760	0.017462	-0.0033023
737760	0.011418	0.0024609
737760	0.0061309	0.0077794
737760	0.0015812	0.012518
737760	-0.0024193	0.016628
737760	-0.0061073	0.020149
737760	-0.0096726	0.023206
737760	-0.013213	0.02597
737760	-0.016764	0.028607
737760	-0.020313	0.031209
737760	-0.023828	0.033762
737760	-0.027238	0.036144
737760	-0.030454	0.038176
737760	-0.033396	0.039708
737760	-0.036033	0.040701
737760	-0.038376	0.041259
737760	-0.040448	0.041597
737760	-0.042222	0.041924
737760	-0.0436	0.042328
737760	-0.044442	0.042705
737760	-0.044629	0.042811
737760	-0.044126	0.042375
737760	-0.043011	0.041238
737760	-0.041466	0.039425
737760	-0.039739	0.037113
737760	-0.038098	0.034553
737760	-0.036777	0.031984
737760	-0.035929	0.029576
737760	-0.035582	0.027442
737760	-0.035626	0.025625
737760	-0.035828	0.024103
737760	-0.035894	0.022772
737760	-0.03555	0.02147
737760	-0.034622	0.020025
737760	-0.033092	0.018331
737760	-0.031107	0.01637
737760	-0.028912	0.014205
737760	-0.026748	0.011916
737760	-0.024746	0.009559
737760	-0.022882	0.0071436
737760	-0.021034	0.0046579
737760	-0.019102	0.0020984
737760	-0.017101	-0.00050791
737760	-0.015171	-0.0030998
737760	-0.013464	-0.0055943
737760	-0.012018	-0.0079063
737760	-0.010713	-0.0099785
737760	-0.0093525	-0.011802
737760	-0.0078151	-0.013425
737760	-0.0061584	-0.014919
737760	-0.0045725	-0.016314
737760	-0.0032433	-0.017549
737760	-0.0021937	-0.018475
737760	-0.001255	-0.018953
737760	-0.00015913	-0.018973
737760	0.0012982	-0.018731
737760	0.0031645	-0.01857
737760	0.005332	-0.01883
737760	0.0076218	-0.019648
737760	0.0098444	-0.020868
737760	0.011809	-0.022069
737760	0.013289	-0.022724
737760	0.014034	-0.022386
737760	0.013834	-0.020842
737760	0.012646	-0.018166
737760	0.010658	-0.014679
737760	0.0082506	-0.010837
737760	0.0058486	-0.0070738
737760	0.0037368	-0.0036628
737760	0.0019486	-0.00063674
737760	0.00027724	0.0021906
737760	-0.0015925	0.0051117
737760	-0.0039061	0.0083738
737760	-0.00672	0.012065
737760	-0.0098648	0.016083
737760	-0.013039	0.020184
737760	-0.015925	0.024065
737760	-0.018322	0.027445
737760	-0.020188	0.030128
737760	-0.021631	0.032054
737760	-0.022831	0.033319
737760	-0.023969	0.034145
737760	-0.025173	0.034788
737760	-0.026494	0.035402
737760	-0.027888	0.035956
737760	-0.029212	0.036233
737760	-0.030233	0.035955
737760	-0.030681	0.034929
737760	-0.030327	0.033149
737760	-0.029072	0.030778
737760	-0.026987	0.028045
737760	-0.024294	0.02514
737760	-0.021267	0.022159
737760	-0.018133	0.019115
737760	-0.014995	0.015973
737760	-0.011824	0.012687
737760	-0.0085197	0.0092046
737760	-0.0049756	0.0054879
737760	-0.001147	0.0015415
737760	0.0029148	-0.0025569
737760	0.0070751	-0.0066622
737760	0.011148	-0.010614
737760	0.014958	-0.014313
737760	0.018389	-0.017757
737760	0.021405	-0.021021
737760	0.024046	-0.024177
737760	0.0264	-0.027232
737760	0.028591	-0.030104
737760	0.030759	-0.03267
737760	0.033057	-0.034846
737760	0.035612	-0.036638
737760	0.038468	-0.038144
737760	0.04153	-0.039503
737760	0.044554	-0.040823
737760	0.047222	-0.042139
737760	0.049272	-0.043408
737760	0.050605	-0.044554
737760	0.051322	-0.045511
737760	0.051641	-0.046252
737760	0.051766	-0.046782
737760	0.051779	-0.047108
737760	0.05162	-0.047206
737760	0.051159	-0.047021
737760	0.050295	-0.046493
737760	0.049021	-0.045593
737760	0.04741	-0.044337
737760	0.04555	-0.042768
737760	0.043475	-0.040912
737760	0.041156	-0.038751
737760	0.03854	-0.036224
737760	0.035604	-0.033274
737760	0.03238	-0.02989
737760	0.028932	-0.026138
737760	0.025305	-0.022143
737760	0.021506	-0.018056
737760	0.017541	-0.014022
737760	0.013463	-0.010165
737760	0.0094188	-0.0065985
737760	0.0055876	-0.0034028
737760	0.0020739	-0.0005847
737760	-0.0012038	0.0019809
737760	-0.0045234	0.0045696
737760	-0.0082503	0.0075443
737760	-0.01265	0.011218
737760	-0.017744	0.015707
737760	-0.023284	0.020851
737760	-0.028864	0.026267
737760	-0.03409	0.031505
737760	-0.038712	0.036213
737760	-0.042633	0.040226
737760	-0.045843	0.043535
737760	-0.04833	0.046187
737760	-0.050052	0.048204
737760	-0.050977	0.04959
737760	-0.051165	0.050384
737760	-0.050798	0.050715
737760	-0.050131	0.050761
737760	-0.049377	0.050662
737760	-0.04862	0.050442
737760	-0.047818	0.050029
737760	-0.046915	0.049369
737760	-0.045975	0.048554
737760	-0.045236	0.047847
737760	-0.044995	0.04756
737760	-0.045394	0.047854
737760	-0.046252	0.048595
737760	-0.047082	0.049386
737760	-0.047328	0.049746
737760	-0.046663	0.049351
737760	-0.045155	0.048161
737760	-0.043184	0.046384
737760	-0.041169	0.044319
737760	-0.039325	0.042186
737760	-0.03761	0.040065
737760	-0.035903	0.037954
737760	-0.034231	0.035878
737760	-0.032879	0.033955
737760	-0.032228	0.032371
737760	-0.032505	0.031253
737760	-0.033558	0.030577
737760	-0.034912	0.030112
737760	-0.035985	0.029526
737760	-0.036395	0.028521
737760	-0.036089	0.026986
737760	-0.03528	0.025037
737760	-0.034215	0.022933
737760	-0.032985	0.020921
737760	-0.031487	0.019099
737760	-0.029558	0.017386
737760	-0.027171	0.015606
737760	-0.024537	0.013635
737760	-0.022029	0.011488
737760	-0.019957	0.0093011
737760	-0.01838	0.0072193
737760	-0.017064	0.0052838
737760	-0.015651	0.0034114
737760	-0.013897	0.0014694
737760	-0.011828	-0.00061445
737760	-0.0096751	-0.0027925
737760	-0.0076537	-0.0049305
737760	-0.0057487	-0.0069074
737760	-0.0036831	-0.0086989
737760	-0.0011267	-0.010391
737760	0.0020485	-0.012118
737760	0.0056068	-0.013976
737760	0.0090775	-0.015956
737760	0.012007	-0.01793
737760	0.014221	-0.019694
737760	0.015865	-0.02104
737760	0.017274	-0.021859
737760	0.018734	-0.02221
737760	0.020361	-0.022336
737760	0.022104	-0.022581
737760	0.023867	-0.023245
737760	0.025593	-0.02443
737760	0.02728	-0.025992
737760	0.028911	-0.027606
737760	0.030404	-0.028926
737760	0.031622	-0.029718
737760	0.032446	-0.02991
737760	0.032864	-0.02956
737760	0.033004	-0.028801
737760	0.033101	-0.02782
737760	0.033398	-0.026874
737760	0.034042	-0.026271
737760	0.035006	-0.026273
737760	0.036092	-0.026948
737760	0.037011	-0.028083
737760	0.037507	-0.029225
737760	0.037462	-0.029886
737760	0.036925	-0.029771
737760	0.036054	-0.028913
737760	0.035003	-0.027619
737760	0.03381	-0.026271
737760	0.032372	-0.025108
737760	0.0305	-0.024123
737760	0.02803	-0.023087
737760	0.024931	-0.021701
737760	0.021355	-0.019748
737760	0.017615	-0.017196
737760	0.014087	-0.014223
737760	0.011089	-0.011152
737760	0.00877	-0.0083456
737760	0.0070784	-0.0060852
737760	0.0058078	-0.0044838
737760	0.0046926	-0.0034588
737760	0.0035151	-0.0027799
737760	0.0021421	-0.0021647
737760	0.00052751	-0.0013795
737760	-0.0013325	-0.00030892
737760	-0.0033863	0.0010265
737760	-0.0055201	0.0024885
737760	-0.0075184	0.0038684
737760	-0.009116	0.0049539
737760	-0.010071	0.0055947
737760	-0.010274	0.0057556
737760	-0.0097594	0.0055081
737760	-0.0086453	0.0049685
737760	-0.0070175	0.00419
737760	-0.0048827	0.00311
737760	-0.0022029	0.0015722
737760	0.0009845	-0.00054934
737760	0.0044857	-0.0032286
737760	0.0079565	-0.0062345
737760	0.011021	-0.0092056
737760	0.013428	-0.011798
737760	0.015158	-0.013828
737760	0.016413	-0.015317
737760	0.017532	-0.016436
737760	0.018838	-0.017405
737760	0.020524	-0.018395
737760	0.022566	-0.019476
737760	0.024736	-0.020592
737760	0.026673	-0.021576
737760	0.028027	-0.022182
737760	0.028582	-0.022169
737760	0.028348	-0.021394
737760	0.027526	-0.019903
737760	0.026406	-0.017936
737760	0.025227	-0.015849
737760	0.024081	-0.013962
737760	0.022895	-0.01243
737760	0.021487	-0.011194
737760	0.019671	-0.01002
737760	0.017343	-0.0086259
737760	0.014546	-0.0068
737760	0.011468	-0.0044952
737760	0.0083912	-0.0018512
737760	0.0055977	0.0008591
737760	0.0032613	0.0033354
737760	0.0013827	0.0053792
737760	-0.00020111	0.0069765
737760	-0.0017366	0.0083022
737760	-0.0034514	0.009627
737760	-0.0054878	0.011193
737760	-0.0078778	0.013108
737760	-0.010563	0.01533
737760	-0.013408	0.017719
737760	-0.016231	0.020124
737760	-0.018824	0.022432
737760	-0.021031	0.02457
737760	-0.022816	0.026482
737760	-0.02432	0.028141
737760	-0.025813	0.02958
737760	-0.027601	0.030926
737760	-0.029871	0.032387
737760	-0.032646	0.034169
737760	-0.035791	0.036386
737760	-0.03914	0.039009
737760	-0.042585	0.041897
737760	-0.04613	0.044893
737760	-0.049839	0.047912
737760	-0.053761	0.050978
737760	-0.057867	0.054176
737760	-0.062025	0.057554
737760	-0.066044	0.061055
737760	-0.069738	0.064508
737760	-0.07298	0.067687
737760	-0.075732	0.070387
737770	-0.078016	0.072475
737770	-0.079858	0.073893
737770	-0.081233	0.074618
737770	-0.082042	0.074618
737770	-0.082152	0.073847
737770	-0.081471	0.072283
737770	-0.080022	0.069987
737770	-0.077949	0.067116
737770	-0.075431	0.063893
737770	-0.072587	0.060506
737770	-0.069399	0.057033
737770	-0.065757	0.053403
737770	-0.061557	0.049467
737770	-0.056828	0.045112
737770	-0.051768	0.040366
737770	-0.046671	0.035415
737770	-0.041791	0.030524
737770	-0.03722	0.025894
737770	-0.032863	0.021551
737770	-0.028505	0.017336
737770	-0.023941	0.012998
737770	-0.019066	0.0083351
737770	-0.013914	0.0032954
737770	-0.0086142	-0.0020087
737770	-0.0033202	-0.0073686
737770	0.0018414	-0.012578
737770	0.0067845	-0.017485
737770	0.011438	-0.021983
737770	0.015715	-0.025972
737770	0.019509	-0.029333
737770	0.022741	-0.031975
737770	0.025423	-0.033904
737770	0.027704	-0.035282
737770	0.029823	-0.036392
737770	0.032021	-0.03754
737770	0.034409	-0.038924
737770	0.036931	-0.040571
737770	0.03942	-0.042363
737770	0.041748	-0.044153
737770	0.043945	-0.045871
737770	0.04621	-0.047569
737770	0.048788	-0.049369
737770	0.051803	-0.051364
737770	0.055161	-0.053533
737770	0.058594	-0.055745
737770	0.061819	-0.057812
737770	0.06468	-0.059588
737770	0.067197	-0.061011
737770	0.069488	-0.062099
737770	0.07164	-0.062892
737770	0.073613	-0.063406
737770	0.075263	-0.063629
737770	0.076431	-0.063569
737770	0.077036	-0.063301
737770	0.077114	-0.062983
737770	0.076777	-0.062795
737770	0.076136	-0.062838
737770	0.075233	-0.063041
737770	0.074033	-0.06316
737770	0.072442	-0.062844
737770	0.070381	-0.061781
737770	0.067816	-0.059806
737770	0.064774	-0.056944
737770	0.061302	-0.05336
737770	0.057429	-0.049254
737770	0.053137	-0.044777
737770	0.048383	-0.039999
737770	0.043148	-0.034933
737770	0.037481	-0.029588
737770	0.031505	-0.024006
737770	0.025375	-0.018278
737770	0.019223	-0.012535
737770	0.013143	-0.006938
737770	0.0072118	-0.0016586
737770	0.0015425	0.0031362
737770	-0.0036906	0.0073102
737770	-0.0082879	0.01079
737770	-0.012087	0.013586
737770	-0.015028	0.015787
737770	-0.017174	0.017539
737770	-0.018673	0.019002
737770	-0.019703	0.020295
737770	-0.020402	0.021452
737770	-0.020827	0.022399
737770	-0.020934	0.022961
737770	-0.020606	0.022927
737770	-0.019705	0.022142
737770	-0.018156	0.020581
737770	-0.015989	0.018357
737770	-0.013324	0.015649
737770	-0.01029	0.012587
737770	-0.0069238	0.0091877
737770	-0.0031456	0.005372
737770	0.0011624	0.0010738
737770	0.0060052	-0.0036452
737770	0.011171	-0.0085557
737770	0.016243	-0.013332
737770	0.020749	-0.017675
737770	0.024345	-0.021406
737770	0.026919	-0.02446
737770	0.028568	-0.026825
737770	0.029481	-0.028474
737770	0.029829	-0.029372
737770	0.029728	-0.029532
737770	0.029258	-0.029075
737770	0.028512	-0.028206
737770	0.027578	-0.027127
737770	0.026508	-0.025943
737770	0.025278	-0.024632
737770	0.023832	-0.02312
737770	0.022156	-0.021397
737770	0.020356	-0.019587
737770	0.018665	-0.017914
737770	0.017356	-0.016593
737770	0.016618	-0.015713
737770	0.016464	-0.015203
737770	0.016724	-0.014909
737770	0.01712	-0.014692
737770	0.017386	-0.014506
737770	0.017362	-0.01437
737770	0.017034	-0.0143
737770	0.016507	-0.014236
737770	0.015932	-0.014049
737770	0.015426	-0.013621
737770	0.015022	-0.012935
737770	0.014659	-0.012086
737770	0.014215	-0.011212
737770	0.013558	-0.010381
737770	0.012574	-0.0095139
737770	0.01119	-0.0084196
737770	0.0093534	-0.0068936
737770	0.0070356	-0.0048299
737770	0.0042152	-0.0022451
737770	0.00088669	0.00078297
737770	-0.0029652	0.0042167
737770	-0.0073732	0.0081099
737770	-0.012415	0.012584
737770	-0.01818	0.017732
737770	-0.024721	0.023551
737770	-0.03197	0.029913
737770	-0.039718	0.03663
737770	-0.047656	0.043521
737770	-0.055492	0.050459
737770	-0.063047	0.057359
737770	-0.07028	0.064142
737770	-0.077213	0.070682
737770	-0.083817	0.076797
737770	-0.089928	0.082255
737770	-0.095263	0.086829
737770	-0.099523	0.090332
737770	-0.10252	0.092679
737770	-0.10423	0.093891
737770	-0.10479	0.094097
737770	-0.10441	0.093471
737770	-0.10323	0.09218
737770	-0.10131	0.090313
737770	-0.098652	0.08787
737770	-0.095175	0.084776
737770	-0.090843	0.080939
737770	-0.08569	0.076317
737770	-0.079841	0.070958
737770	-0.073488	0.065006
737770	-0.066831	0.058656
737770	-0.060011	0.052086
737770	-0.05308	0.045398
737770	-0.046008	0.038599
737770	-0.038748	0.031644
737770	-0.03129	0.024503
737770	-0.023687	0.017223
737770	-0.01603	0.0099299
737770	-0.0084202	0.0027885
737770	-0.00094947	-0.0040567
737770	0.0062801	-0.010501
737770	0.013144	-0.016474
737770	0.019505	-0.021915
737770	0.025266	-0.026776
737770	0.030424	-0.031063
737770	0.035083	-0.034876
737770	0.039415	-0.038406
737770	0.043587	-0.041877
737770	0.047702	-0.045455
737770	0.051796	-0.049191
737770	0.055862	-0.053022
737770	0.059892	-0.056832
737770	0.063892	-0.060515
737770	0.067871	-0.064015
737770	0.071829	-0.067311
737770	0.075755	-0.070402
737770	0.079613	-0.073273
737770	0.083351	-0.075893
737770	0.086893	-0.078212
737770	0.090166	-0.08018
737770	0.093141	-0.081775
737770	0.09588	-0.083034
737770	0.098533	-0.084084
737770	0.10128	-0.085105
737770	0.10423	-0.086264
737770	0.1073	-0.087615
737770	0.11028	-0.089057
737770	0.11283	-0.090365
737770	0.11468	-0.091277
737770	0.11562	-0.09159
737770	0.11556	-0.091167
737770	0.11443	-0.089911
737770	0.11215	-0.087699
737770	0.10862	-0.084388
737770	0.10383	-0.079876
737770	0.097882	-0.074184
737770	0.090984	-0.067474
737770	0.083382	-0.059988
737770	0.075237	-0.051945
737770	0.066576	-0.043466
737770	0.057304	-0.034585
737770	0.047311	-0.025317
737770	0.03657	-0.015744
737770	0.025182	-0.0060275
737770	0.013349	0.0036251
737770	0.0013107	0.013034
737770	-0.010725	0.022076
737770	-0.022578	0.030686
737770	-0.034075	0.038817
737770	-0.044999	0.046413
737770	-0.055111	0.053406
737770	-0.064186	0.059727
737770	-0.072077	0.065313
737770	-0.078702	0.070086
737770	-0.083996	0.073927
737770	-0.087844	0.076661
737770	-0.09008	0.078109
737770	-0.090589	0.078151
737770	-0.089428	0.076799
737770	-0.086911	0.074223
737770	-0.083548	0.070709
737770	-0.079883	0.066578
737770	-0.076295	0.062111
737770	-0.0729	0.057501
737770	-0.069576	0.052855
737770	-0.066079	0.048223
737770	-0.062171	0.043604
737770	-0.057679	0.038969
737770	-0.05251	0.034258
737770	-0.046656	0.029415
737770	-0.040219	0.024416
737770	-0.033433	0.019312
737770	-0.026658	0.014231
737770	-0.020299	0.0093488
737770	-0.014714	0.0048617
737770	-0.010126	0.000943
737770	-0.0066046	-0.0022647
737770	-0.0040997	-0.0046685
737770	-0.0025033	-0.0062318
737770	-0.001696	-0.006983
737770	-0.0015543	-0.0070183
737770	-0.001949	-0.0064914
737770	-0.002721	-0.0055947
737770	-0.0036894	-0.0045311
737770	-0.0046533	-0.0034968
737770	-0.0054316	-0.0026503
737770	-0.0058763	-0.0021018
737770	-0.0058906	-0.0019049
737770	-0.005393	-0.002089
737770	-0.0042989	-0.0026966
737770	-0.0025148	-0.0038102
737770	-1.0108e-05	-0.0055043
737770	0.0030871	-0.0077593
737770	0.0064236	-0.010367
737770	0.0094781	-0.012938
737770	0.011727	-0.015006
737770	0.01284	-0.016203
737770	0.012776	-0.016369
737770	0.011721	-0.015546
737770	0.0099236	-0.013867
737770	0.0075607	-0.011454
737770	0.0047252	-0.00839
737770	0.0015247	-0.0048082
737770	-0.0018383	-0.00096042
737770	-0.005099	0.0028171
737770	-0.0080926	0.006259
737770	-0.010893	0.0093505
737770	-0.013832	0.01238
737770	-0.017324	0.015806
737770	-0.021661	0.020015
737770	-0.026878	0.025127
737770	-0.032826	0.030985
737770	-0.03934	0.037308
737770	-0.046385	0.043894
737770	-0.054035	0.050714
737770	-0.062331	0.057849
737770	-0.071108	0.065316
737770	-0.079967	0.072936
737770	-0.088386	0.080345
737770	-0.095941	0.087139
737770	-0.10243	0.093047
737770	-0.10788	0.098012
737770	-0.11235	0.10211
737770	-0.11582	0.10538
737770	-0.11811	0.10771
737770	-0.11894	0.10881
737770	-0.11817	0.10841
737770	-0.11583	0.10647
737770	-0.11218	0.10319
737770	-0.10753	0.098985
737770	-0.10208	0.094206
737770	-0.095882	0.088946
737770	-0.08887	0.083023
737770	-0.081004	0.076139
737770	-0.072356	0.068119
737770	-0.063072	0.059046
737770	-0.053276	0.04922
737770	-0.042996	0.038989
737770	-0.03221	0.02861
737770	-0.020981	0.018219
737770	-0.0095671	0.0079199
737770	0.0015893	-0.0021192
737770	0.01204	-0.01167
737770	0.021539	-0.02055
737770	0.030169	-0.028745
737770	0.038255	-0.036435
737770	0.046159	-0.043884
737770	0.054058	-0.051285
737770	0.061881	-0.058648
737770	0.069397	-0.065818
737770	0.076384	-0.072591
737770	0.082742	-0.078817
737770	0.08847	-0.084435
737770	0.093562	-0.089431
737770	0.09792	-0.093769
737770	0.10139	-0.097379
737770	0.10389	-0.10022
737770	0.10555	-0.10234
737770	0.10674	-0.10391
737770	0.10793	-0.10519
737770	0.10945	-0.10638
737770	0.11136	-0.1076
737770	0.1135	-0.10886
737770	0.11568	-0.11012
737770	0.1178	-0.11141
737770	0.11993	-0.11277
737770	0.12221	-0.11422
737770	0.12462	-0.1157
737770	0.12696	-0.11701
737770	0.12894	-0.11792
737770	0.13035	-0.11823
737770	0.13113	-0.11787
737770	0.13135	-0.11685
737770	0.131	-0.11512
737770	0.12987	-0.11261
737770	0.12763	-0.10915
737770	0.12398	-0.10469
737770	0.11886	-0.099308
737770	0.11252	-0.093255
737770	0.10536	-0.086775
737770	0.097762	-0.079972
737770	0.089925	-0.072736
737770	0.081831	-0.064834
737770	0.073364	-0.056081
737770	0.064408	-0.046481
737770	0.054935	-0.036248
737770	0.044994	-0.02571
737770	0.034683	-0.015166
737770	0.024114	-0.0048113
737770	0.013416	0.0052576
737770	0.0027309	0.014979
737770	-0.0077831	0.024283
737770	-0.017978	0.033098
737770	-0.027758	0.041403
737770	-0.037104	0.049248
737770	-0.046062	0.056704
737770	-0.054668	0.063759
737770	-0.062836	0.070226
737770	-0.070279	0.075739
737770	-0.076543	0.079876
737770	-0.081185	0.082365
737770	-0.083991	0.083237
737770	-0.085129	0.082849
737770	-0.085078	0.081731
737770	-0.084399	0.080337
737770	-0.083463	0.078871
737770	-0.082323	0.077253
737770	-0.080787	0.07526
737770	-0.07863	0.072718
737770	-0.075753	0.069605
737770	-0.072203	0.066008
737770	-0.068074	0.06201
737770	-0.063419	0.057603
737770	-0.058264	0.052731
737770	-0.052714	0.047413
737770	-0.04701	0.041837
737770	-0.041465	0.036311
737770	-0.036286	0.031094
737770	-0.031426	0.026207
737770	-0.02659	0.021402
737770	-0.021426	0.016319
737770	-0.015776	0.010763
737770	-0.0098032	0.0048691
737770	-0.0039082	-0.00091519
737770	0.0015034	-0.0060867
737770	0.0062473	-0.010361
737770	0.010427	-0.013821
737770	0.014305	-0.016809
737770	0.01809	-0.019697
737770	0.021769	-0.022637
737770	0.025107	-0.02553
737770	0.027775	-0.028136
737770	0.029533	-0.030272
737770	0.030334	-0.031909
737770	0.030307	-0.033121
737770	0.029648	-0.033952
737770	0.028511	-0.034325
737770	0.026969	-0.034096
737770	0.025054	-0.033176
737770	0.022819	-0.031641
737770	0.020356	-0.029699
737770	0.017753	-0.027554
737770	0.015032	-0.025261
737770	0.01211	-0.022698
737770	0.008847	-0.019653
737770	0.0051189	-0.015975
737770	0.00088932	-0.011645
737770	-0.0037955	-0.0067422
737770	-0.0088694	-0.0013487
737770	-0.014306	0.0045087
737770	-0.020124	0.010808
737770	-0.026337	0.017449
737770	-0.032891	0.024206
737770	-0.039655	0.030806
737770	-0.046481	0.037058
737770	-0.053264	0.042957
737770	-0.059964	0.048669
737770	-0.066554	0.0544
737770	-0.072934	0.060236
737770	-0.078899	0.066063
737770	-0.084201	0.071637
737770	-0.088686	0.076708
737770	-0.092402	0.081178
737770	-0.095607	0.085122
737770	-0.098643	0.088746
737770	-0.10177	0.092246
737770	-0.10505	0.095735
737770	-0.10838	0.0992
737770	-0.11159	0.10256
737770	-0.11454	0.10568
737770	-0.11717	0.10845
737770	-0.11937	0.11068
737770	-0.12093	0.11211
737770	-0.12151	0.11241
737770	-0.12078	0.1113
737770	-0.11858	0.10866
737770	-0.115	0.1047
737770	-0.11029	0.099818
737770	-0.10474	0.094433
737770	-0.098452	0.088758
737770	-0.09133	0.082692
737770	-0.083176	0.075912
737770	-0.073916	0.068121
737770	-0.063741	0.059293
737770	-0.053101	0.04974
737770	-0.042526	0.039968
737770	-0.032395	0.030431
737770	-0.022773	0.021321
737770	-0.013428	0.012542
737770	-0.0039802	0.0038221
737770	0.0058749	-0.0051032
737770	0.016229	-0.01439
737770	0.02696	-0.024059
737770	0.037856	-0.034057
737770	0.048755	-0.044292
737770	0.059619	-0.054641
737770	0.070468	-0.06493
737770	0.081254	-0.074921
737770	0.091778	-0.084354
737770	0.10172	-0.093003
737770	0.11077	-0.10074
737770	0.1188	-0.10755
737770	0.12589	-0.1135
737770	0.1322	-0.11867
737770	0.13785	-0.12313
737770	0.14284	-0.12694
737770	0.14706	-0.13018
737770	0.15047	-0.13293
737770	0.1532	-0.13533
737770	0.15548	-0.13754
737770	0.15757	-0.13963
737770	0.15955	-0.14159
737770	0.16132	-0.14327
737770	0.16268	-0.14446
737770	0.16348	-0.14493
737770	0.16365	-0.14458
737770	0.16328	-0.14343
737770	0.16246	-0.14166
737770	0.16124	-0.13947
737770	0.15957	-0.13701
737770	0.15736	-0.1343
737770	0.15445	-0.13123
737770	0.1507	-0.12764
737770	0.14605	-0.12334
737770	0.14052	-0.11828
737770	0.13419	-0.11251
737770	0.12718	-0.10618
737770	0.11962	-0.099442
737770	0.11161	-0.092424
737770	0.10324	-0.085168
737770	0.094625	-0.077646
737770	0.085861	-0.069795
737770	0.076984	-0.061545
737770	0.067929	-0.052864
737770	0.058554	-0.043782
737770	0.048741	-0.034423
737770	0.038512	-0.02499
737770	0.028068	-0.015717
737770	0.017716	-0.0068217
737770	0.0077421	0.0015482
737770	-0.0016857	0.0093183
737770	-0.010528	0.016479
737770	-0.018801	0.023067
737770	-0.026515	0.029155
737770	-0.033659	0.034838
737770	-0.040231	0.040205
737770	-0.046256	0.045293
737770	-0.051771	0.050044
737770	-0.056789	0.054333
737770	-0.061293	0.058047
737770	-0.065257	0.061179
737770	-0.068664	0.063831
737770	-0.071507	0.066132
737770	-0.073736	0.068096
737770	-0.075267	0.069565
737770	-0.076015	0.070265
737770	-0.075997	0.069986
737770	-0.075353	0.068733
737770	-0.074283	0.066744
737770	-0.072903	0.064361
737770	-0.07117	0.061851
737770	-0.068921	0.059293
737770	-0.066033	0.056612
737770	-0.062547	0.053698
737770	-0.058691	0.05052
737770	-0.05477	0.047163
737770	-0.051033	0.043779
737770	-0.047625	0.04052
737770	-0.044608	0.03748
737770	-0.041997	0.034683
737770	-0.039733	0.03207
737770	-0.037631	0.029521
737770	-0.035401	0.026889
737770	-0.032775	0.024075
737770	-0.02968	0.02109
737770	-0.026315	0.018062
737770	-0.023038	0.01517
737770	-0.020123	0.012542
737770	-0.017602	0.010179
737770	-0.015278	0.0079916
737770	-0.012927	0.0058867
737770	-0.010494	0.0038627
737770	-0.0081414	0.0020275
737770	-0.0061457	0.0005513
737770	-0.0047447	-0.00040484
737770	-0.0040811	-0.00070597
737770	-0.0042435	-0.00022784
737770	-0.0053196	0.0011553
737770	-0.0073591	0.0035161
737770	-0.010268	0.0067926
737770	-0.013756	0.010722
737770	-0.017425	0.014912
737770	-0.020968	0.018985
737770	-0.024338	0.022765
737770	-0.027752	0.026354
737770	-0.031536	0.030065
737770	-0.035938	0.03423
737770	-0.041013	0.039014
737770	-0.046658	0.044315
737770	-0.052685	0.049817
737770	-0.058895	0.055131
737770	-0.065095	0.059986
737770	-0.071127	0.064337
737770	-0.076918	0.068393
737770	-0.082516	0.07249
737770	-0.088055	0.076912
737770	-0.093624	0.081692
737770	-0.099137	0.086544
737770	-0.10432	0.090951
737770	-0.10885	0.09441
737770	-0.11254	0.096647
737770	-0.11541	0.09773
737770	-0.11763	0.097953
737770	-0.11932	0.097629
737770	-0.12048	0.0969
737770	-0.12094	0.095714
737770	-0.12053	0.093929
737770	-0.11915	0.091463
737770	-0.11675	0.088334
737770	-0.11328	0.084582
737770	-0.10865	0.080164
737770	-0.1028	0.07496
737770	-0.095825	0.068888
737770	-0.087956	0.062061
737770	-0.07953	0.054808
737770	-0.070832	0.047545
737770	-0.062008	0.040536
737770	-0.053074	0.033761
737770	-0.043996	0.026939
737770	-0.03475	0.019743
737770	-0.025341	0.012015
737770	-0.015787	0.003872
737770	-0.0061309	-0.0043658
737770	0.0035503	-0.012349
737770	0.013147	-0.019883
737770	0.022567	-0.026987
737770	0.031797	-0.033866
737770	0.040911	-0.040774
737770	0.050003	-0.047893
737770	0.059072	-0.055217
737770	0.067983	-0.062554
737770	0.076526	-0.069615
737770	0.084565	-0.076162
737770	0.092109	-0.08213
737770	0.099285	-0.087642
737770	0.1062	-0.092915
737770	0.11289	-0.098126
737770	0.11929	-0.10334
737770	0.12541	-0.10853
737770	0.13134	-0.11367
737770	0.13724	-0.11878
737770	0.14319	-0.1239
737770	0.14906	-0.12894
737770	0.15452	-0.13367
737770	0.15923	-0.13777
737770	0.16301	-0.14099
737770	0.16589	-0.14325
737770	0.1681	-0.14472
737770	0.16992	-0.14567
737770	0.17154	-0.14634
737770	0.17303	-0.14681
737770	0.17433	-0.14702
737770	0.17525	-0.14681
737770	0.17546	-0.14598
737770	0.17459	-0.14431
737770	0.1723	-0.14156
737770	0.16842	-0.13757
737770	0.16309	-0.13236
737770	0.1567	-0.12611
737770	0.14974	-0.1192
737770	0.14257	-0.11202
737770	0.13534	-0.10484
737770	0.12793	-0.09771
737770	0.12013	-0.090516
737770	0.1118	-0.083074
737770	0.10293	-0.075267
737770	0.09369	-0.0671
737770	0.084301	-0.058692
737770	0.074971	-0.050217
737770	0.065822	-0.041835
737770	0.056862	-0.033639
737770	0.047994	-0.025634
737770	0.039047	-0.017752
737770	0.029845	-0.0098924
737770	0.020307	-0.0019812
737770	0.010522	0.005983
737770	0.00076586	0.013903
737770	-0.0085464	0.021596
737770	-0.016989	0.028801
737770	-0.024236	0.035216
737770	-0.030156	0.040537
737770	-0.034826	0.044555
737770	-0.038508	0.047273
737770	-0.041599	0.048982
737770	-0.044554	0.05024
737770	-0.047797	0.0517
737770	-0.051601	0.053869
737770	-0.056008	0.056908
737770	-0.060804	0.06061
737770	-0.065606	0.064521
737770	-0.069992	0.068175
737770	-0.073657	0.071246
737770	-0.076476	0.073587
737770	-0.078498	0.075175
737770	-0.079861	0.076017
737770	-0.080696	0.076142
737770	-0.081076	0.075623
737770	-0.081023	0.074616
737770	-0.080563	0.073336
737770	-0.079777	0.071994
737770	-0.078831	0.070724
737770	-0.077917	0.069546
737770	-0.077197	0.068406
737770	-0.076717	0.067227
737770	-0.076408	0.065969
737770	-0.076117	0.064638
737770	-0.075686	0.06326
737770	-0.074989	0.061831
737770	-0.073931	0.060277
737770	-0.072415	0.058455
737770	-0.070335	0.056199
737770	-0.06763	0.053402
737770	-0.064351	0.050081
737770	-0.060711	0.046396
737770	-0.057046	0.042608
737770	-0.053723	0.039005
737770	-0.051042	0.035836
737770	-0.049174	0.033287
737770	-0.048168	0.031485
737770	-0.047965	0.030497
737770	-0.048425	0.03031
737770	-0.049332	0.030805
737770	-0.050468	0.031783
737770	-0.051664	0.033036
737770	-0.052891	0.03444
737770	-0.054214	0.035978
737770	-0.055719	0.037687
737770	-0.057371	0.039568
737770	-0.058992	0.041523
737770	-0.060337	0.043397
737770	-0.061278	0.04507
737770	-0.061903	0.046547
737770	-0.062513	0.047951
737770	-0.063458	0.049458
737770	-0.064965	0.051198
737770	-0.067052	0.053235
737770	-0.069565	0.055572
737770	-0.072293	0.058203
737770	-0.075043	0.061089
737770	-0.077634	0.064116
737770	-0.079843	0.067031
737770	-0.081395	0.069475
737770	-0.082029	0.071069
737770	-0.081613	0.071564
737770	-0.080247	0.070929
737770	-0.078254	0.069388
737770	-0.076084	0.067341
737770	-0.074138	0.065224
737770	-0.072624	0.063345
737770	-0.071504	0.06178
737770	-0.070549	0.060366
737770	-0.06946	0.058813
737770	-0.068007	0.056874
737770	-0.066093	0.054479
737770	-0.063755	0.051739
737770	-0.061082	0.048851
737770	-0.058167	0.045952
737770	-0.055062	0.043057
737770	-0.051801	0.040087
737770	-0.048383	0.036952
737770	-0.044745	0.033575
737770	-0.04071	0.029852
737770	-0.036011	0.025591
737770	-0.030405	0.020563
737770	-0.023857	0.014647
737770	-0.016652	0.0080071
737770	-0.0093236	0.0010986
737770	-0.0024162	-0.0055078
737770	0.0038038	-0.011446
737770	0.0094951	-0.016742
737770	0.015145	-0.021802
737770	0.021309	-0.027153
737770	0.028334	-0.033167
737770	0.036249	-0.039892
737770	0.044822	-0.047115
737770	0.053704	-0.054506
737770	0.062537	-0.061769
737770	0.070976	-0.068669
737770	0.078695	-0.075023
737770	0.085443	-0.080673
737770	0.091137	-0.085544
737770	0.09595	-0.089702
737770	0.10026	-0.093368
737770	0.10449	-0.096848
737770	0.10889	-0.1004
737770	0.11342	-0.1041
737770	0.11774	-0.1078
737770	0.12144	-0.11119
737770	0.12421	-0.11389
737770	0.12596	-0.11567
737770	0.1269	-0.11646
737770	0.12731	-0.11642
737770	0.12748	-0.11582
737770	0.12754	-0.11486
737770	0.12738	-0.11356
737770	0.12677	-0.11182
737770	0.12545	-0.10949
737770	0.12329	-0.10652
737770	0.1204	-0.10301
737770	0.11705	-0.099192
737770	0.11355	-0.095272
737770	0.11008	-0.091375
737770	0.10664	-0.087518
737770	0.10308	-0.083657
737770	0.099253	-0.079735
737770	0.095096	-0.075674
737770	0.090671	-0.071369
737770	0.086062	-0.066671
737770	0.081274	-0.061435
737770	0.076194	-0.055564
737770	0.070657	-0.049065
737770	0.064566	-0.042033
737770	0.057963	-0.034627
737770	0.051023	-0.027027
737770	0.043938	-0.019404
737770	0.036823	-0.011909
737770	0.029654	-0.0046341
737770	0.022346	0.002387
737770	0.014866	0.0091645
737770	0.0073248	0.015688
737770	-5.7699e-05	0.021907
737770	-0.0070713	0.027753
737770	-0.013679	0.033233
737770	-0.020058	0.038488
737770	-0.026501	0.043749
737770	-0.033176	0.049191
737770	-0.03992	0.054753
737770	-0.046199	0.060084
737770	-0.051319	0.064662
737770	-0.054767	0.068042
737770	-0.056516	0.070071
737770	-0.05707	0.070954
737770	-0.057226	0.071128
737770	-0.057685	0.071042
737770	-0.058743	0.070972
737770	-0.06024	0.07096
737770	-0.061764	0.070873
737770	-0.062944	0.070521
737770	-0.063658	0.069759
737770	-0.064004	0.068547
737770	-0.064138	0.066934
737770	-0.064098	0.064998
737770	-0.063779	0.062796
737770	-0.063044	0.060333
737770	-0.061886	0.057615
737770	-0.060459	0.05469
737770	-0.058978	0.051661
737770	-0.05754	0.048618
737770	-0.056026	0.045532
737770	-0.054177	0.042227
737770	-0.051825	0.038489
737770	-0.049118	0.034277
737770	-0.046563	0.029891
737770	-0.044841	0.025938
737770	-0.044458	0.023054
737770	-0.045463	0.021563
737770	-0.047398	0.021278
737770	-0.049505	0.021599
737770	-0.051073	0.021837
737770	-0.05172	0.021555
737770	-0.051474	0.020702
737770	-0.050645	0.019513
737770	-0.049612	0.01827
737770	-0.048644	0.017134
737770	-0.04787	0.016135
737770	-0.047347	0.01529
737770	-0.047143	0.014721
737770	-0.047368	0.014664
737770	-0.048144	0.015386
737770	-0.049546	0.017041
737770	-0.05156	0.019587
737770	-0.0541	0.022801
737770	-0.057057	0.026383
737770	-0.060355	0.030103
737770	-0.063982	0.033911
737770	-0.067977	0.037949
737770	-0.072375	0.042439
737770	-0.077144	0.047518
737770	-0.08214	0.053102
737770	-0.087141	0.058902
737770	-0.091926	0.064556
737770	-0.096374	0.069826
737770	-0.10052	0.07468
737770	-0.10452	0.079236
737770	-0.10857	0.083607
737770	-0.11276	0.087795
737770	-0.11704	0.091709
737770	-0.12125	0.095281
737770	-0.12521	0.098552
737770	-0.12878	0.10163
737770	-0.13187	0.10458
737770	-0.1344	0.10725
737770	-0.13628	0.10935
737770	-0.13741	0.11056
737770	-0.13769	0.11074
737770	-0.13713	0.10998
737770	-0.13579	0.10851
737770	-0.1338	0.10657
737770	-0.13126	0.10424
737770	-0.12814	0.10146
737770	-0.12436	0.098092
737770	-0.11974	0.094047
737770	-0.1142	0.089304
737770	-0.10773	0.083942
737770	-0.10048	0.078081
737770	-0.092669	0.071863
737770	-0.084472	0.065391
737770	-0.075953	0.058727
737770	-0.067058	0.051862
737770	-0.057689	0.044769
737770	-0.047802	0.037443
737770	-0.037485	0.029967
737770	-0.026935	0.022493
737770	-0.016391	0.015183
737770	-0.0060365	0.0081228
737770	0.0040529	0.0012807
737770	0.013907	-0.0054586
737770	0.023622	-0.012232
737770	0.033326	-0.019143
737770	0.04315	-0.026262
737770	0.053205	-0.033648
737770	0.063552	-0.041358
737770	0.074177	-0.049425
737770	0.085009	-0.05782
737770	0.09597	-0.066462
737770	0.10703	-0.075264
737770	0.1182	-0.084193
737770	0.12945	-0.093276
737770	0.14058	-0.10254
737770	0.15119	-0.1119
737770	0.16073	-0.12111
737770	0.16875	-0.12979
737770	0.17511	-0.13754
737770	0.18001	-0.14415
737770	0.1839	-0.1496
737770	0.18725	-0.1541
737770	0.19034	-0.15796
737770	0.19322	-0.16147
737770	0.19581	-0.16477
737770	0.19804	-0.16789
737770	0.19991	-0.17071
737770	0.20136	-0.17303
737770	0.20225	-0.17466
737770	0.2023	-0.1754
737770	0.20119	-0.17512
737770	0.19879	-0.17375
737770	0.19522	-0.1713
737770	0.1908	-0.16788
737770	0.18587	-0.16361
737770	0.18057	-0.15863
737770	0.17474	-0.15298
737770	0.1681	-0.14667
737770	0.16051	-0.13969
737770	0.15217	-0.13215
737770	0.14367	-0.12433
737770	0.13573	-0.11663
737770	0.12886	-0.10943
737770	0.12316	-0.10297
737770	0.11826	-0.097235
737770	0.11355	-0.091977
737770	0.10852	-0.086837
737770	0.10292	-0.081502
737770	0.096791	-0.075803
737770	0.090315	-0.069728
737770	0.083676	-0.063375
737770	0.076972	-0.056883
737770	0.070247	-0.050387
737770	0.063539	-0.043983
737770	0.056902	-0.037711
737770	0.050348	-0.031542
737770	0.043795	-0.025374
737770	0.037068	-0.019076
737770	0.029965	-0.01254
737770	0.022385	-0.0057481
737770	0.014376	0.0012247
737770	0.0061243	0.008234
737770	-0.0021642	0.015146
737770	-0.010362	0.021886
737770	-0.01847	0.02846
737770	-0.026568	0.034922
737770	-0.034726	0.041327
737770	-0.042917	0.047698
737770	-0.051024	0.054032
737770	-0.058884	0.060308
737770	-0.066377	0.066494
737770	-0.073454	0.072534
737770	-0.08014	0.078314
737770	-0.086471	0.083665
737770	-0.092462	0.088403
737770	-0.098078	0.092408
737770	-0.10325	0.095675
737770	-0.10786	0.098304
737770	-0.11182	0.10042
737770	-0.11499	0.10207
737770	-0.11725	0.10315
737770	-0.11852	0.10347
737770	-0.11876	0.10286
737770	-0.11801	0.10129
737770	-0.11639	0.098891
737770	-0.11407	0.095915
737770	-0.1112	0.092593
737770	-0.10791	0.089056
737770	-0.10428	0.085329
737770	-0.10038	0.081402
737770	-0.096282	0.077303
737770	-0.092082	0.073119
737770	-0.08792	0.06896
737770	-0.083947	0.064891
737770	-0.080299	0.060907
737770	-0.077047	0.056959
737770	-0.074202	0.053026
737770	-0.071718	0.04916
737770	-0.06955	0.045493
737770	-0.067675	0.04219
737770	-0.066113	0.039387
737770	-0.064893	0.037157
737770	-0.064028	0.035512
737770	-0.063481	0.034416
737770	-0.063181	0.033799
737770	-0.06304	0.033574
737770	-0.062995	0.033635
737770	-0.063022	0.033891
737770	-0.063139	0.034283
737770	-0.063384	0.034831
737770	-0.063792	0.035604
737770	-0.064363	0.036695
737770	-0.065063	0.038133
737770	-0.065834	0.039856
737770	-0.066627	0.041711
737770	-0.067425	0.043533
737770	-0.068252	0.045222
737770	-0.069136	0.046786
737770	-0.070078	0.048319
737770	-0.071022	0.049917
737770	-0.071855	0.051583
737770	-0.072435	0.053197
737770	-0.072606	0.054549
737770	-0.072235	0.055439
737770	-0.071221	0.055767
737770	-0.069539	0.055579
737770	-0.067271	0.055028
737770	-0.064625	0.054301
737770	-0.061886	0.053549
737770	-0.059324	0.052857
737770	-0.057083	0.052249
737770	-0.05513	0.05171
737770	-0.053283	0.051176
737770	-0.051317	0.050533
737770	-0.049087	0.049604
737770	-0.046577	0.048208
737770	-0.043878	0.046229
737770	-0.041096	0.043704
737770	-0.03827	0.040805
737770	-0.035328	0.037765
737770	-0.032116	0.034728
737770	-0.028453	0.031666
737770	-0.024195	0.028381
737770	-0.019273	0.024624
737770	-0.01369	0.020245
737770	-0.0075056	0.015277
[truncated: 12,681 more rows]

## Sheet: Figure 8D, E
Source data: Figure 8 , D, E
Time (Day)	U (m/s)	V (m/s)
1	-0.047954	0.039819
1.0007	-0.048763	0.040904
1.0014	-0.049541	0.041984
1.0021	-0.050285	0.043058
1.0028	-0.050992	0.044123
1.0035	-0.051659	0.045179
1.0042	-0.052284	0.046222
1.0049	-0.052866	0.04725
1.0056	-0.053401	0.04826
1.0063	-0.053891	0.04925
1.0069	-0.054332	0.050219
1.0076	-0.054725	0.051167
1.0083	-0.055071	0.052094
1.009	-0.055367	0.053004
1.0097	-0.055614	0.053896
1.0104	-0.055807	0.054772
1.0111	-0.055943	0.055633
1.0118	-0.056017	0.056477
1.0125	-0.056023	0.057307
1.0132	-0.055954	0.058121
1.0139	-0.055803	0.058921
1.0146	-0.055557	0.059707
1.0153	-0.055201	0.060478
1.016	-0.054716	0.06123
1.0167	-0.054079	0.061963
1.0174	-0.053255	0.062672
1.0181	-0.0522	0.063352
1.0188	-0.05086	0.063998
1.0194	-0.04916	0.064603
1.0201	-0.047004	0.065155
1.0208	-0.044274	0.065645
1.0215	-0.040844	0.066059
1.0222	-0.036621	0.066397
1.0229	-0.031672	0.066703
1.0236	-0.026446	0.067063
1.0243	-0.022049	0.067441
1.025	-0.020353	0.067614
1.0257	-0.022788	0.066969
1.0264	-0.028353	0.064905
1.0271	-0.033907	0.061716
1.0278	-0.03722	0.058381
1.0285	-0.038414	0.055463
1.0292	-0.038729	0.052901
1.0299	-0.039041	0.050565
1.0306	-0.039533	0.048476
1.0312	-0.040066	0.046712
1.0319	-0.040538	0.045305
1.0326	-0.040981	0.044215
1.0333	-0.04153	0.043359
1.034	-0.042274	0.042657
1.0347	-0.043214	0.042071
1.0354	-0.044298	0.041587
1.0361	-0.045473	0.041204
1.0368	-0.046717	0.040913
1.0375	-0.048038	0.040701
1.0382	-0.049454	0.04055
1.0389	-0.050984	0.040442
1.0396	-0.052622	0.040366
1.0403	-0.05434	0.040313
1.041	-0.056096	0.040275
1.0417	-0.057851	0.04024
1.0424	-0.059587	0.040191
1.0431	-0.061303	0.040105
1.0437	-0.063	0.039964
1.0444	-0.064673	0.039749
1.0451	-0.066307	0.039456
1.0458	-0.067879	0.039084
1.0465	-0.069376	0.03865
1.0472	-0.070789	0.038176
1.0479	-0.07211	0.037684
1.0486	-0.073333	0.037191
1.0493	-0.074461	0.036723
1.05	-0.075501	0.036305
1.0507	-0.076459	0.03595
1.0514	-0.077342	0.035664
1.0521	-0.078152	0.035453
1.0528	-0.078893	0.035324
1.0535	-0.079572	0.035273
1.0542	-0.080196	0.035295
1.0549	-0.080769	0.03538
1.0556	-0.081296	0.035521
1.0562	-0.081785	0.035711
1.0569	-0.082245	0.035943
1.0576	-0.082685	0.036209
1.0583	-0.083111	0.036506
1.059	-0.08353	0.036828
1.0597	-0.083948	0.037174
1.0604	-0.084369	0.037542
1.0611	-0.084797	0.037938
1.0618	-0.085233	0.03836
1.0625	-0.085681	0.038808
1.0632	-0.086146	0.039277
1.0639	-0.086633	0.039767
1.0646	-0.087146	0.040272
1.0653	-0.087685	0.040791
1.066	-0.088254	0.041319
1.0667	-0.08885	0.041856
1.0674	-0.089475	0.042399
1.0681	-0.090126	0.04295
1.0688	-0.090804	0.043509
1.0694	-0.091508	0.04408
1.0701	-0.092234	0.044663
1.0708	-0.092981	0.04526
1.0715	-0.093752	0.045876
1.0722	-0.094551	0.046514
1.0729	-0.095383	0.047177
1.0736	-0.096251	0.047864
1.0743	-0.097161	0.048574
1.075	-0.098113	0.049308
1.0757	-0.099105	0.050069
1.0764	-0.10014	0.050854
1.0771	-0.1012	0.05166
1.0778	-0.1023	0.052485
1.0785	-0.10343	0.053327
1.0792	-0.10458	0.054188
1.0799	-0.10575	0.055062
1.0806	-0.10694	0.055947
1.0813	-0.10813	0.056841
1.0819	-0.10932	0.057741
1.0826	-0.11049	0.058647
1.0833	-0.11164	0.059561
1.084	-0.11276	0.060483
1.0847	-0.11383	0.061418
1.0854	-0.11485	0.062368
1.0861	-0.1158	0.063332
1.0868	-0.11667	0.064306
1.0875	-0.11747	0.065277
1.0882	-0.11818	0.066227
1.0889	-0.11879	0.06714
1.0896	-0.1193	0.068008
1.0903	-0.1197	0.068822
1.091	-0.12	0.069576
1.0917	-0.1202	0.070269
1.0924	-0.1203	0.070901
1.0931	-0.12031	0.071475
1.0938	-0.12024	0.071994
1.0944	-0.12006	0.072458
1.0951	-0.11979	0.072867
1.0958	-0.1194	0.073217
1.0965	-0.11891	0.073504
1.0972	-0.11832	0.073724
1.0979	-0.11764	0.073875
1.0986	-0.11687	0.073957
1.0993	-0.11601	0.073963
1.1	-0.11507	0.073887
1.1007	-0.11405	0.073728
1.1014	-0.11294	0.073494
1.1021	-0.11173	0.073189
1.1028	-0.11043	0.07282
1.1035	-0.10901	0.072397
1.1042	-0.10749	0.071929
1.1049	-0.10585	0.071422
1.1056	-0.10413	0.070877
1.1062	-0.10235	0.070292
1.1069	-0.10057	0.069657
1.1076	-0.098869	0.068956
1.1083	-0.097319	0.06816
1.109	-0.096003	0.067215
1.1097	-0.094966	0.066107
1.1104	-0.094218	0.06485
1.1111	-0.093735	0.063475
1.1118	-0.093474	0.062018
1.1125	-0.093382	0.06052
1.1132	-0.093401	0.059036
1.1139	-0.093488	0.057606
1.1146	-0.093622	0.056287
1.1153	-0.09383	0.055125
1.116	-0.094172	0.05414
1.1167	-0.09472	0.053329
1.1174	-0.095519	0.052666
1.1181	-0.096558	0.052112
1.1187	-0.097763	0.051627
1.1194	-0.09902	0.051186
1.1201	-0.10021	0.050779
1.1208	-0.10125	0.050408
1.1215	-0.10208	0.050084
1.1222	-0.10269	0.049818
1.1229	-0.1031	0.049619
1.1236	-0.10333	0.049488
1.1243	-0.10342	0.049424
1.125	-0.1034	0.049416
1.1257	-0.1033	0.049454
1.1264	-0.10313	0.049524
1.1271	-0.10292	0.049614
1.1278	-0.10268	0.049711
1.1285	-0.10242	0.049807
1.1292	-0.10215	0.049895
1.1299	-0.10188	0.04997
1.1306	-0.1016	0.05003
1.1313	-0.10133	0.050077
1.1319	-0.10106	0.050111
1.1326	-0.10079	0.050136
1.1333	-0.10052	0.050156
1.134	-0.10025	0.050175
1.1347	-0.099977	0.050198
1.1354	-0.099705	0.050227
1.1361	-0.099429	0.050267
1.1368	-0.099147	0.050319
1.1375	-0.098857	0.050385
1.1382	-0.098556	0.050465
1.1389	-0.098242	0.05056
1.1396	-0.097909	0.050667
1.1403	-0.097554	0.050787
1.141	-0.09717	0.050916
1.1417	-0.096752	0.051052
1.1424	-0.096294	0.051193
1.1431	-0.09579	0.051333
1.1438	-0.095235	0.05147
1.1444	-0.094624	0.051598
1.1451	-0.093956	0.051714
1.1458	-0.093229	0.051813
1.1465	-0.092442	0.051889
1.1472	-0.091596	0.051937
1.1479	-0.090696	0.051954
1.1486	-0.089747	0.051935
1.1493	-0.088756	0.051876
1.15	-0.087735	0.051776
1.1507	-0.086695	0.051631
1.1514	-0.085652	0.05144
1.1521	-0.084622	0.051203
1.1528	-0.08362	0.050921
1.1535	-0.082662	0.050595
1.1542	-0.081763	0.050227
1.1549	-0.080934	0.04982
1.1556	-0.080184	0.04938
1.1562	-0.079519	0.048914
1.1569	-0.078944	0.048428
1.1576	-0.078461	0.04793
1.1583	-0.078071	0.04743
1.159	-0.077771	0.046935
1.1597	-0.077555	0.04645
1.1604	-0.07741	0.045982
1.1611	-0.07732	0.045533
1.1618	-0.077263	0.045104
1.1625	-0.077214	0.044697
1.1632	-0.077148	0.044311
1.1639	-0.077042	0.043946
1.1646	-0.076881	0.0436
1.1653	-0.076654	0.043271
1.166	-0.076358	0.042957
1.1667	-0.075993	0.042656
1.1674	-0.075564	0.042364
1.1681	-0.07508	0.042078
1.1687	-0.074549	0.041795
1.1694	-0.073979	0.041513
1.1701	-0.07338	0.04123
1.1708	-0.072759	0.040945
1.1715	-0.072122	0.040658
1.1722	-0.071477	0.040368
1.1729	-0.070827	0.040079
1.1736	-0.070179	0.03979
1.1743	-0.069534	0.039503
1.175	-0.068897	0.039222
1.1757	-0.068269	0.038947
1.1764	-0.067651	0.038682
1.1771	-0.067044	0.038428
1.1778	-0.066449	0.038187
1.1785	-0.065865	0.03796
1.1792	-0.06529	0.037748
1.1799	-0.064724	0.03755
1.1806	-0.064165	0.037368
1.1812	-0.063611	0.0372
1.1819	-0.06306	0.037046
1.1826	-0.062509	0.036904
1.1833	-0.061956	0.036772
1.184	-0.061399	0.036649
1.1847	-0.060835	0.036532
1.1854	-0.060264	0.03642
1.1861	-0.059682	0.036309
1.1868	-0.059089	0.036197
1.1875	-0.058483	0.036082
1.1882	-0.057865	0.035963
1.1889	-0.057233	0.035836
1.1896	-0.056589	0.035701
1.1903	-0.055932	0.035556
1.191	-0.055264	0.035399
1.1917	-0.054587	0.03523
1.1924	-0.053903	0.035049
1.1931	-0.053213	0.034855
1.1938	-0.05252	0.034648
1.1944	-0.051826	0.034428
1.1951	-0.051135	0.034196
1.1958	-0.050448	0.033951
1.1965	-0.049767	0.033695
1.1972	-0.049094	0.033427
1.1979	-0.04843	0.03315
1.1986	-0.047777	0.032863
1.1993	-0.047134	0.032568
1.2	-0.046501	0.032266
1.2007	-0.045879	0.031957
1.2014	-0.045265	0.031643
1.2021	-0.04466	0.031326
1.2028	-0.044062	0.031006
1.2035	-0.04347	0.030684
1.2042	-0.042883	0.030362
1.2049	-0.042299	0.03004
1.2056	-0.041717	0.02972
1.2063	-0.041137	0.029402
1.2069	-0.040558	0.029086
1.2076	-0.039979	0.028775
1.2083	-0.039399	0.028467
1.209	-0.03882	0.028164
1.2097	-0.03824	0.027866
1.2104	-0.03766	0.027573
1.2111	-0.037081	0.027286
1.2118	-0.036504	0.027005
1.2125	-0.035928	0.026731
1.2132	-0.035355	0.026463
1.2139	-0.034786	0.026203
1.2146	-0.034222	0.025951
1.2153	-0.033663	0.025706
1.216	-0.03311	0.025471
1.2167	-0.032565	0.025244
1.2174	-0.032028	0.025027
1.2181	-0.0315	0.02482
1.2188	-0.03098	0.024622
1.2194	-0.030469	0.024435
1.2201	-0.029967	0.024258
1.2208	-0.029475	0.024092
1.2215	-0.028991	0.023936
1.2222	-0.028517	0.023792
1.2229	-0.02805	0.023657
1.2236	-0.027592	0.023534
1.2243	-0.027141	0.02342
1.225	-0.026696	0.023317
1.2257	-0.026257	0.023223
1.2264	-0.025823	0.023139
1.2271	-0.025393	0.023063
1.2278	-0.024967	0.022995
1.2285	-0.024543	0.022935
1.2292	-0.024121	0.022882
1.2299	-0.023699	0.022835
1.2306	-0.023277	0.022793
1.2312	-0.022854	0.022755
1.2319	-0.022429	0.022721
1.2326	-0.022001	0.022689
1.2333	-0.02157	0.022658
1.234	-0.021135	0.022627
1.2347	-0.020694	0.022595
1.2354	-0.020248	0.022562
1.2361	-0.019797	0.022527
1.2368	-0.01934	0.022488
1.2375	-0.018877	0.022445
1.2382	-0.018408	0.022397
1.2389	-0.017934	0.022345
1.2396	-0.017454	0.022289
1.2403	-0.016971	0.022227
1.241	-0.016483	0.022161
1.2417	-0.015993	0.02209
1.2424	-0.015502	0.022016
1.2431	-0.01501	0.021939
1.2437	-0.01452	0.02186
1.2444	-0.014032	0.021781
1.2451	-0.013548	0.021701
1.2458	-0.01307	0.021624
1.2465	-0.012598	0.02155
1.2472	-0.012136	0.02148
1.2479	-0.011684	0.021415
1.2486	-0.011243	0.021358
1.2493	-0.010815	0.021309
1.25	-0.0104	0.02127
1.2507	-0.0099998	0.021241
1.2514	-0.0096144	0.021223
1.2521	-0.0092443	0.021218
1.2528	-0.0088896	0.021224
1.2535	-0.0085501	0.021244
1.2542	-0.0082254	0.021277
1.2549	-0.007915	0.021322
1.2556	-0.0076182	0.02138
1.2563	-0.0073339	0.021451
1.2569	-0.0070611	0.021533
1.2576	-0.0067986	0.021627
1.2583	-0.0065453	0.021731
1.259	-0.0062999	0.021844
1.2597	-0.0060611	0.021966
1.2604	-0.0058279	0.022095
1.2611	-0.0055991	0.022231
1.2618	-0.0053739	0.022373
1.2625	-0.0051515	0.02252
1.2632	-0.0049315	0.022672
1.2639	-0.0047135	0.022827
1.2646	-0.0044975	0.022985
1.2653	-0.0042836	0.023146
1.266	-0.0040722	0.02331
1.2667	-0.0038639	0.023477
1.2674	-0.0036594	0.023646
1.2681	-0.0034598	0.023819
1.2688	-0.003266	0.023995
1.2694	-0.0030791	0.024176
1.2701	-0.0029003	0.02436
1.2708	-0.0027309	0.02455
1.2715	-0.002572	0.024745
1.2722	-0.0024247	0.024946
1.2729	-0.0022901	0.025155
1.2736	-0.0021692	0.02537
1.2743	-0.0020625	0.025593
1.275	-0.0019708	0.025823
1.2757	-0.0018944	0.026062
1.2764	-0.0018334	0.026308
1.2771	-0.0017879	0.026562
1.2778	-0.0017577	0.026824
1.2785	-0.0017422	0.027092
1.2792	-0.0017408	0.027368
1.2799	-0.0017527	0.027649
1.2806	-0.0017771	0.027935
1.2812	-0.0018127	0.028226
1.2819	-0.0018584	0.028519
1.2826	-0.0019129	0.028815
1.2833	-0.0019749	0.029113
1.284	-0.0020432	0.02941
1.2847	-0.0021165	0.029707
1.2854	-0.0021937	0.030002
1.2861	-0.0022735	0.030294
1.2868	-0.002355	0.030582
1.2875	-0.0024374	0.030866
1.2882	-0.00252	0.031145
1.2889	-0.0026022	0.031418
1.2896	-0.0026838	0.031685
1.2903	-0.0027644	0.031945
1.291	-0.0028439	0.032198
1.2917	-0.0029225	0.032444
1.2924	-0.0030002	0.032683
1.2931	-0.0030772	0.032915
1.2937	-0.0031539	0.033139
1.2944	-0.0032304	0.033356
1.2951	-0.0033072	0.033566
1.2958	-0.0033845	0.033769
1.2965	-0.0034626	0.033964
1.2972	-0.0035416	0.034154
1.2979	-0.0036215	0.034336
1.2986	-0.0037025	0.034511
1.2993	-0.0037844	0.03468
1.3	-0.003867	0.034841
1.3007	-0.0039501	0.034995
1.3014	-0.0040333	0.035142
1.3021	-0.0041161	0.035281
1.3028	-0.004198	0.035412
1.3035	-0.0042785	0.035535
1.3042	-0.004357	0.035649
1.3049	-0.0044331	0.035754
1.3056	-0.0045061	0.03585
1.3062	-0.0045754	0.035936
1.3069	-0.0046406	0.036012
1.3076	-0.0047012	0.036078
1.3083	-0.0047568	0.036135
1.309	-0.0048072	0.036181
1.3097	-0.0048521	0.036217
1.3104	-0.0048917	0.036243
1.3111	-0.0049259	0.03626
1.3118	-0.0049549	0.036269
1.3125	-0.004979	0.036268
1.3132	-0.0049991	0.03626
1.3139	-0.0050153	0.036244
1.3146	-0.0050286	0.036222
1.3153	-0.0050396	0.036194
1.316	-0.0050491	0.03616
1.3167	-0.005058	0.036121
1.3174	-0.0050669	0.036078
1.3181	-0.0050766	0.036031
1.3188	-0.0050878	0.03598
1.3194	-0.0051012	0.035925
1.3201	-0.0051173	0.035868
1.3208	-0.0051365	0.035807
1.3215	-0.0051594	0.035744
1.3222	-0.005186	0.035677
1.3229	-0.0052166	0.035608
1.3236	-0.0052512	0.035535
1.3243	-0.0052896	0.03546
1.325	-0.0053317	0.035381
1.3257	-0.0053771	0.0353
1.3264	-0.0054256	0.035215
1.3271	-0.0054767	0.035128
1.3278	-0.00553	0.035038
1.3285	-0.005585	0.034945
1.3292	-0.0056413	0.034851
1.3299	-0.0056985	0.034754
1.3306	-0.0057561	0.034655
1.3313	-0.0058138	0.034556
1.3319	-0.0058711	0.034455
1.3326	-0.0059276	0.034353
1.3333	-0.0059829	0.034251
1.334	-0.0060366	0.034149
1.3347	-0.0060881	0.034046
1.3354	-0.006137	0.033943
1.3361	-0.0061829	0.03384
1.3368	-0.0062253	0.033737
1.3375	-0.0062639	0.033633
1.3382	-0.0062983	0.033527
1.3389	-0.0063283	0.03342
1.3396	-0.0063537	0.03331
1.3403	-0.0063744	0.033197
1.341	-0.0063906	0.033081
1.3417	-0.0064023	0.032959
1.3424	-0.0064097	0.032833
1.3431	-0.0064133	0.032701
1.3438	-0.0064138	0.032563
1.3444	-0.0064117	0.032419
1.3451	-0.0064078	0.032268
1.3458	-0.0064028	0.032111
1.3465	-0.0063975	0.031948
1.3472	-0.006393	0.031778
1.3479	-0.00639	0.031603
1.3486	-0.0063897	0.031422
1.3493	-0.006393	0.031237
1.35	-0.0064007	0.031048
1.3507	-0.0064137	0.030855
1.3514	-0.0064328	0.030659
1.3521	-0.0064589	0.030461
1.3528	-0.0064923	0.030261
1.3535	-0.0065338	0.03006
1.3542	-0.0065837	0.029859
1.3549	-0.0066421	0.029658
1.3556	-0.0067093	0.029458
1.3562	-0.006785	0.02926
1.3569	-0.0068693	0.029063
1.3576	-0.0069617	0.028868
1.3583	-0.0070618	0.028675
1.359	-0.007169	0.028483
1.3597	-0.0072827	0.028294
1.3604	-0.007402	0.028105
1.3611	-0.0075261	0.027917
1.3618	-0.007654	0.02773
1.3625	-0.0077848	0.027541
1.3632	-0.0079174	0.027352
1.3639	-0.008051	0.02716
1.3646	-0.0081844	0.026965
1.3653	-0.0083168	0.026765
1.366	-0.0084472	0.026561
1.3667	-0.0085747	0.02635
1.3674	-0.0086984	0.026132
1.3681	-0.0088177	0.025905
1.3687	-0.0089317	0.025669
1.3694	-0.00904	0.025423
1.3701	-0.0091422	0.025166
1.3708	-0.0092379	0.024897
1.3715	-0.009327	0.024616
1.3722	-0.0094096	0.024323
1.3729	-0.0094858	0.024018
1.3736	-0.009556	0.023699
1.3743	-0.0096205	0.023369
1.375	-0.0096799	0.023026
1.3757	-0.0097346	0.022672
1.3764	-0.0097854	0.022307
1.3771	-0.0098328	0.021932
1.3778	-0.0098775	0.021548
1.3785	-0.0099201	0.021155
1.3792	-0.0099612	0.020754
1.3799	-0.010002	0.020347
1.3806	-0.010042	0.019935
1.3813	-0.010082	0.019518
1.3819	-0.010124	0.019098
1.3826	-0.010166	0.018676
1.3833	-0.01021	0.018253
1.384	-0.010256	0.01783
1.3847	-0.010303	0.017407
1.3854	-0.010351	0.016986
1.3861	-0.010401	0.016567
1.3868	-0.010453	0.016152
1.3875	-0.010506	0.01574
1.3882	-0.010559	0.015332
1.3889	-0.010614	0.014929
1.3896	-0.01067	0.01453
1.3903	-0.010726	0.014137
1.391	-0.010782	0.013749
1.3917	-0.010837	0.013366
1.3924	-0.010892	0.012988
1.3931	-0.010945	0.012615
1.3938	-0.010997	0.012247
1.3944	-0.011048	0.011883
1.3951	-0.011097	0.011523
1.3958	-0.011143	0.011167
1.3965	-0.011188	0.010816
1.3972	-0.011231	0.010469
1.3979	-0.011272	0.010125
1.3986	-0.011312	0.0097861
1.3993	-0.011351	0.009451
1.4	-0.01139	0.0091203
1.4007	-0.01143	0.0087942
1.4014	-0.01147	0.0084726
1.4021	-0.011512	0.0081558
1.4028	-0.011557	0.0078439
1.4035	-0.011604	0.007537
1.4042	-0.011654	0.0072349
1.4049	-0.011709	0.0069376
1.4056	-0.011768	0.0066449
1.4062	-0.011831	0.0063567
1.4069	-0.011898	0.0060725
1.4076	-0.01197	0.0057922
1.4083	-0.012047	0.0055154
1.409	-0.012127	0.0052419
1.4097	-0.012212	0.0049715
1.4104	-0.0123	0.0047042
1.4111	-0.012392	0.00444
1.4118	-0.012487	0.0041793
1.4125	-0.012585	0.0039226
1.4132	-0.012687	0.0036703
1.4139	-0.012792	0.0034232
1.4146	-0.012901	0.0031818
1.4153	-0.013014	0.0029469
1.416	-0.013132	0.0027188
1.4167	-0.013254	0.0024978
1.4174	-0.013381	0.002284
1.4181	-0.013513	0.0020771
1.4187	-0.01365	0.0018768
1.4194	-0.013791	0.0016823
1.4201	-0.013937	0.0014928
1.4208	-0.014086	0.0013074
1.4215	-0.014238	0.001125
1.4222	-0.014391	0.00094463
1.4229	-0.014546	0.00076546
1.4236	-0.014701	0.00058678
1.4243	-0.014855	0.00040807
1.425	-0.015009	0.00022906
1.4257	-0.015161	4.9676e-05
1.4264	-0.015312	-0.00012996
1.4271	-0.015461	-0.00030958
1.4278	-0.015609	-0.00048882
1.4285	-0.015755	-0.00066726
1.4292	-0.015901	-0.00084449
1.4299	-0.016045	-0.0010202
1.4306	-0.01619	-0.001194
1.4312	-0.016334	-0.0013658
1.4319	-0.016478	-0.0015355
1.4326	-0.016623	-0.0017033
1.4333	-0.016768	-0.0018693
1.434	-0.016914	-0.0020338
1.4347	-0.017061	-0.0021975
1.4354	-0.017208	-0.0023607
1.4361	-0.017355	-0.0025239
1.4368	-0.017502	-0.0026878
1.4375	-0.017649	-0.0028527
1.4382	-0.017795	-0.0030191
1.4389	-0.017939	-0.0031874
1.4396	-0.018082	-0.0033577
1.4403	-0.018223	-0.0035303
1.441	-0.018361	-0.0037054
1.4417	-0.018496	-0.0038832
1.4424	-0.018628	-0.0040644
1.4431	-0.018757	-0.004249
1.4438	-0.018882	-0.0044366
1.4444	-0.019005	-0.0046263
1.4451	-0.019124	-0.0048177
1.4458	-0.019239	-0.005011
1.4465	-0.019351	-0.0052065
1.4472	-0.019459	-0.0054049
1.4479	-0.019563	-0.0056069
1.4486	-0.019662	-0.0058125
1.4493	-0.019756	-0.0060214
1.45	-0.019845	-0.0062336
1.4507	-0.019928	-0.0064491
1.4514	-0.020006	-0.0066683
1.4521	-0.020078	-0.0068914
1.4528	-0.020144	-0.0071183
1.4535	-0.020203	-0.0073493
1.4542	-0.020255	-0.0075845
1.4549	-0.020301	-0.0078241
1.4556	-0.020341	-0.0080684
1.4563	-0.020373	-0.0083172
1.4569	-0.020399	-0.0085703
1.4576	-0.020417	-0.0088272
1.4583	-0.020429	-0.0090873
1.459	-0.020434	-0.0093499
1.4597	-0.020432	-0.0096142
1.4604	-0.020425	-0.0098792
1.4611	-0.020412	-0.010144
1.4618	-0.020395	-0.010408
1.4625	-0.020374	-0.010669
1.4632	-0.020351	-0.010929
1.4639	-0.020325	-0.011184
1.4646	-0.020298	-0.011436
1.4653	-0.020269	-0.011683
1.466	-0.020239	-0.011923
1.4667	-0.020209	-0.012155
1.4674	-0.020179	-0.01238
1.4681	-0.02015	-0.012595
1.4688	-0.020124	-0.0128
1.4694	-0.0201	-0.012994
1.4701	-0.02008	-0.013177
1.4708	-0.020063	-0.013348
1.4715	-0.020052	-0.013508
1.4722	-0.020044	-0.013657
1.4729	-0.020042	-0.013795
1.4736	-0.020044	-0.013923
1.4743	-0.02005	-0.01404
1.475	-0.02006	-0.01415
1.4757	-0.020074	-0.01425
1.4764	-0.020091	-0.014344
1.4771	-0.02011	-0.014432
1.4778	-0.020133	-0.014515
1.4785	-0.020157	-0.014594
1.4792	-0.020184	-0.014671
1.4799	-0.020212	-0.014746
1.4806	-0.020242	-0.014822
1.4812	-0.020272	-0.014898
1.4819	-0.020302	-0.014976
1.4826	-0.020333	-0.015056
1.4833	-0.020364	-0.01514
1.484	-0.020396	-0.015227
1.4847	-0.020429	-0.015318
1.4854	-0.020464	-0.015412
1.4861	-0.020501	-0.01551
1.4868	-0.02054	-0.015611
1.4875	-0.020579	-0.015713
1.4882	-0.02062	-0.015816
1.4889	-0.02066	-0.015922
1.4896	-0.020701	-0.01603
1.4903	-0.020742	-0.016142
1.491	-0.020783	-0.016257
1.4917	-0.020822	-0.016375
1.4924	-0.02086	-0.016496
1.4931	-0.020896	-0.016618
1.4937	-0.020928	-0.016739
1.4944	-0.020957	-0.01686
1.4951	-0.020981	-0.016978
1.4958	-0.021001	-0.017094
1.4965	-0.021017	-0.017206
1.4972	-0.021028	-0.017315
1.4979	-0.021034	-0.017419
1.4986	-0.021036	-0.017518
1.4993	-0.021034	-0.017611
1.5	-0.021028	-0.0177
1.5007	-0.021018	-0.017782
1.5014	-0.021006	-0.017858
1.5021	-0.020991	-0.017927
1.5028	-0.020974	-0.017988
1.5035	-0.020957	-0.018043
1.5042	-0.020938	-0.018091
1.5049	-0.02092	-0.018132
1.5056	-0.020903	-0.018167
1.5063	-0.020887	-0.018196
1.5069	-0.020873	-0.018219
1.5076	-0.020862	-0.018236
1.5083	-0.020854	-0.018249
1.509	-0.020848	-0.018259
1.5097	-0.020845	-0.018265
1.5104	-0.020844	-0.018269
1.5111	-0.020845	-0.018272
1.5118	-0.020846	-0.018274
1.5125	-0.020848	-0.018275
1.5132	-0.020849	-0.018276
1.5139	-0.020848	-0.018276
1.5146	-0.020846	-0.018276
1.5153	-0.02084	-0.018277
1.516	-0.020831	-0.018277
1.5167	-0.020818	-0.018277
1.5174	-0.0208	-0.018276
1.5181	-0.020776	-0.018276
1.5188	-0.020747	-0.018274
1.5194	-0.020711	-0.018272
1.5201	-0.020669	-0.018269
1.5208	-0.020621	-0.018265
1.5215	-0.020567	-0.018259
1.5222	-0.020507	-0.018252
1.5229	-0.020443	-0.018243
1.5236	-0.020375	-0.018232
1.5243	-0.020304	-0.018219
1.525	-0.020232	-0.018205
1.5257	-0.020159	-0.018189
1.5264	-0.020086	-0.018172
1.5271	-0.020013	-0.018154
1.5278	-0.01994	-0.018134
1.5285	-0.019867	-0.018113
1.5292	-0.019791	-0.018088
1.5299	-0.019713	-0.018059
1.5306	-0.019633	-0.018024
1.5312	-0.019548	-0.017979
1.5319	-0.019457	-0.017923
1.5326	-0.019361	-0.017854
1.5333	-0.019258	-0.017768
1.534	-0.019148	-0.017662
1.5347	-0.019029	-0.017534
1.5354	-0.018902	-0.017379
1.5361	-0.018767	-0.017195
1.5368	-0.018625	-0.016978
1.5375	-0.018478	-0.016723
1.5382	-0.018327	-0.016428
1.5389	-0.018176	-0.016089
1.5396	-0.018029	-0.015704
1.5403	-0.017891	-0.015271
1.541	-0.017766	-0.01479
1.5417	-0.01766	-0.01426
1.5424	-0.017579	-0.013681
1.5431	-0.017528	-0.013057
1.5438	-0.017516	-0.01239
1.5444	-0.017549	-0.011685
1.5451	-0.017635	-0.01095
1.5458	-0.017783	-0.010193
1.5465	-0.018003	-0.0094297
1.5472	-0.018303	-0.0086744
1.5479	-0.018692	-0.0079461
1.5486	-0.019177	-0.0072642
1.5493	-0.019761	-0.0066469
1.55	-0.020443	-0.0061086
1.5507	-0.021216	-0.0056585
1.5514	-0.022066	-0.0052974
1.5521	-0.022975	-0.0050188
1.5528	-0.023921	-0.0048102
1.5535	-0.02488	-0.0046552
1.5542	-0.02583	-0.0045374
1.5549	-0.02675	-0.004443
1.5556	-0.027623	-0.004363
1.5562	-0.028437	-0.0042931
1.5569	-0.029183	-0.0042332
1.5576	-0.029856	-0.0041858
1.5583	-0.030453	-0.0041538
1.559	-0.030975	-0.0041398
1.5597	-0.031424	-0.0041451
1.5604	-0.031803	-0.0041701
1.5611	-0.032119	-0.0042145
1.5618	-0.032376	-0.0042781
1.5625	-0.032583	-0.0043609
1.5632	-0.032747	-0.0044634
1.5639	-0.032875	-0.0045859
1.5646	-0.032974	-0.0047281
1.5653	-0.033049	-0.0048889
1.566	-0.033104	-0.0050658
1.5667	-0.033142	-0.005255
1.5674	-0.033165	-0.005452
1.5681	-0.033174	-0.0056513
1.5688	-0.033167	-0.0058474
1.5694	-0.033145	-0.0060352
1.5701	-0.033107	-0.0062101
1.5708	-0.033052	-0.0063687
1.5715	-0.032983	-0.0065087
1.5722	-0.0329	-0.0066292
1.5729	-0.032806	-0.0067305
1.5736	-0.032704	-0.0068139
1.5743	-0.032598	-0.0068822
1.575	-0.03249	-0.0069382
1.5757	-0.032386	-0.0069855
1.5764	-0.032288	-0.0070275
1.5771	-0.032199	-0.0070675
1.5778	-0.032121	-0.0071086
1.5785	-0.032056	-0.0071535
1.5792	-0.032004	-0.0072043
1.5799	-0.031965	-0.0072627
1.5806	-0.031938	-0.0073294
1.5813	-0.031923	-0.0074049
1.5819	-0.031916	-0.0074889
1.5826	-0.031917	-0.007581
1.5833	-0.031923	-0.0076804
1.584	-0.031931	-0.0077862
1.5847	-0.03194	-0.0078976
1.5854	-0.031948	-0.0080133
1.5861	-0.031951	-0.0081321
1.5868	-0.031947	-0.0082524
1.5875	-0.031936	-0.0083726
1.5882	-0.031914	-0.0084908
1.5889	-0.031881	-0.0086051
1.5896	-0.031835	-0.0087137
1.5903	-0.031775	-0.0088149
1.591	-0.031701	-0.0089073
1.5917	-0.031612	-0.0089898
1.5924	-0.03151	-0.0090616
1.5931	-0.031394	-0.0091223
1.5938	-0.031266	-0.0091716
1.5944	-0.031127	-0.0092098
1.5951	-0.03098	-0.009238
1.5958	-0.030827	-0.0092571
1.5965	-0.03067	-0.0092691
1.5972	-0.030512	-0.0092757
1.5979	-0.030357	-0.0092791
1.5986	-0.030205	-0.0092815
1.5993	-0.030059	-0.009285
1.6	-0.029923	-0.0092917
1.6007	-0.029796	-0.0093032
1.6014	-0.02968	-0.0093213
1.6021	-0.029576	-0.0093472
1.6028	-0.029483	-0.0093818
1.6035	-0.029402	-0.0094256
1.6042	-0.029332	-0.0094787
1.6049	-0.02927	-0.0095411
1.6056	-0.029216	-0.0096124
1.6063	-0.029168	-0.0096922
1.6069	-0.029123	-0.0097802
1.6076	-0.02908	-0.0098765
1.6083	-0.029035	-0.0099809
1.609	-0.028988	-0.010094
1.6097	-0.028935	-0.010215
1.6104	-0.028875	-0.010345
1.6111	-0.028805	-0.010483
1.6118	-0.028724	-0.010631
1.6125	-0.02863	-0.010786
1.6132	-0.028521	-0.010951
1.6139	-0.028397	-0.011123
1.6146	-0.028256	-0.011303
1.6153	-0.028098	-0.011489
1.616	-0.027921	-0.011683
1.6167	-0.027725	-0.011882
1.6174	-0.02751	-0.012087
1.6181	-0.027275	-0.012298
1.6187	-0.027022	-0.012514
1.6194	-0.026751	-0.012736
1.6201	-0.026461	-0.012964
1.6208	-0.026153	-0.013198
1.6215	-0.025829	-0.013437
1.6222	-0.025489	-0.01368
1.6229	-0.025133	-0.013929
1.6236	-0.024764	-0.014183
1.6243	-0.024381	-0.014441
1.625	-0.023986	-0.014702
1.6257	-0.02358	-0.014967
1.6264	-0.023164	-0.015235
1.6271	-0.02274	-0.015505
1.6278	-0.022308	-0.015776
1.6285	-0.021869	-0.016049
1.6292	-0.021425	-0.016322
1.6299	-0.020976	-0.016597
1.6306	-0.020524	-0.016872
1.6313	-0.020069	-0.017148
1.6319	-0.019613	-0.017425
1.6326	-0.019156	-0.017703
1.6333	-0.018698	-0.017984
1.634	-0.018241	-0.018268
1.6347	-0.017784	-0.018555
1.6354	-0.017329	-0.018847
1.6361	-0.016873	-0.019145
1.6368	-0.016419	-0.01945
1.6375	-0.015965	-0.019763
1.6382	-0.015511	-0.020085
1.6389	-0.015058	-0.020417
1.6396	-0.014605	-0.020761
1.6403	-0.014151	-0.021116
1.641	-0.013697	-0.021482
1.6417	-0.013242	-0.02186
1.6424	-0.012786	-0.02225
1.6431	-0.012328	-0.02265
1.6438	-0.011867	-0.023061
1.6444	-0.011404	-0.023481
1.6451	-0.010938	-0.023909
1.6458	-0.010468	-0.024345
1.6465	-0.0099952	-0.024787
1.6472	-0.0095185	-0.025234
1.6479	-0.0090386	-0.025686
1.6486	-0.0085559	-0.026141
1.6493	-0.008071	-0.0266
1.65	-0.0075847	-0.027061
1.6507	-0.0070978	-0.027523
1.6514	-0.0066114	-0.027988
1.6521	-0.0061265	-0.028455
1.6528	-0.0056441	-0.028923
1.6535	-0.0051651	-0.029393
1.6542	-0.0046904	-0.029864
1.6549	-0.0042208	-0.030335
1.6556	-0.003757	-0.030807
1.6562	-0.0032997	-0.031277
1.6569	-0.0028492	-0.031745
1.6576	-0.0024058	-0.03221
1.6583	-0.0019697	-0.03267
1.659	-0.0015411	-0.033123
1.6597	-0.0011202	-0.033568
1.6604	-0.00070757	-0.034002
1.6611	-0.00030349	-0.034426
1.6618	9.1868e-05	-0.034837
1.6625	0.00047848	-0.035233
1.6632	0.00085653	-0.035614
1.6639	0.0012263	-0.035979
1.6646	0.0015882	-0.036326
1.6653	0.0019429	-0.036655
1.666	0.0022909	-0.036964
1.6667	0.0026327	-0.037252
1.6674	0.0029692	-0.037519
1.6681	0.0033013	-0.037765
1.6688	0.0036302	-0.037989
1.6694	0.0039574	-0.038191
1.6701	0.0042844	-0.038374
1.6708	0.0046128	-0.038537
1.6715	0.0049446	-0.038683
1.6722	0.0052815	-0.038814
1.6729	0.0056255	-0.038932
1.6736	0.0059784	-0.039039
1.6743	0.0063422	-0.03914
1.675	0.0067187	-0.039236
1.6757	0.0071095	-0.03933
1.6764	0.0075161	-0.039426
1.6771	0.0079396	-0.039527
1.6778	0.008381	-0.039635
1.6785	0.0088411	-0.039752
1.6792	0.0093204	-0.039882
1.6799	0.0098189	-0.040027
1.6806	0.010336	-0.040188
1.6812	0.010872	-0.040366
1.6819	0.011424	-0.040564
1.6826	0.011993	-0.040782
1.6833	0.012577	-0.041021
1.684	0.013176	-0.041281
1.6847	0.01379	-0.041561
1.6854	0.014418	-0.041861
1.6861	0.015061	-0.042181
1.6868	0.015719	-0.042518
1.6875	0.016391	-0.042873
1.6882	0.017078	-0.043243
1.6889	0.01778	-0.043629
1.6896	0.018496	-0.044028
1.6903	0.019226	-0.044439
1.691	0.01997	-0.044861
1.6917	0.020727	-0.045293
1.6924	0.021498	-0.045734
1.6931	0.02228	-0.046182
1.6938	0.023074	-0.046637
1.6944	0.023878	-0.047097
1.6951	0.024691	-0.047562
1.6958	0.025511	-0.048032
1.6965	0.026337	-0.048507
1.6972	0.027169	-0.048986
1.6979	0.028006	-0.04947
1.6986	0.028846	-0.049957
1.6993	0.029689	-0.050449
1.7	0.030534	-0.050945
1.7007	0.031379	-0.051445
1.7014	0.032224	-0.05195
1.7021	0.033069	-0.052461
1.7028	0.033914	-0.052978
1.7035	0.034759	-0.053503
1.7042	0.035605	-0.054036
1.7049	0.036453	-0.054577
1.7056	0.037305	-0.055125
1.7063	0.038161	-0.055682
1.7069	0.039023	-0.056245
1.7076	0.039891	-0.056815
1.7083	0.040767	-0.057392
1.709	0.041652	-0.057976
1.7097	0.042547	-0.058567
1.7104	0.043452	-0.059164
1.7111	0.044368	-0.059767
1.7118	0.045297	-0.060375
1.7125	0.046239	-0.060989
1.7132	0.047196	-0.061607
1.7139	0.048167	-0.06223
1.7146	0.049153	-0.062855
1.7153	0.050155	-0.063484
1.716	0.051174	-0.064117
1.7167	0.05221	-0.064752
1.7174	0.053263	-0.065391
1.7181	0.054333	-0.066033
1.7188	0.055421	-0.06668
1.7194	0.056527	-0.067331
1.7201	0.05765	-0.067986
1.7208	0.058792	-0.068648
1.7215	0.059952	-0.069315
1.7222	0.06113	-0.069989
1.7229	0.062326	-0.07067
1.7236	0.063542	-0.071358
1.7243	0.064775	-0.072053
1.725	0.066027	-0.072756
1.7257	0.067297	-0.073466
1.7264	0.068585	-0.074183
1.7271	0.06989	-0.074908
1.7278	0.071212	-0.07564
1.7285	0.072549	-0.07638
1.7292	0.073902	-0.077126
1.7299	0.075268	-0.077881
1.7306	0.076648	-0.078643
1.7313	0.078042	-0.079412
1.7319	0.079447	-0.08019
1.7326	0.080864	-0.080975
1.7333	0.082293	-0.081768
1.734	0.083733	-0.082568
1.7347	0.085183	-0.083374
1.7354	0.086644	-0.084186
1.7361	0.088114	-0.085003
1.7368	0.089595	-0.085823
1.7375	0.091084	-0.086646
1.7382	0.092583	-0.087468
1.7389	0.094089	-0.088289
1.7396	0.095603	-0.089107
1.7403	0.097122	-0.08992
1.741	0.098647	-0.090726
1.7417	0.10017	-0.091524
1.7424	0.1017	-0.092312
1.7431	0.10323	-0.093089
1.7437	0.10476	-0.093855
1.7444	0.10628	-0.094608
1.7451	0.1078	-0.095347
1.7458	0.1093	-0.096071
1.7465	0.1108	-0.096779
1.7472	0.11228	-0.097469
1.7479	0.11375	-0.098143
1.7486	0.1152	-0.098797
1.7493	0.11662	-0.099432
1.75	0.11803	-0.10005
1.7507	0.11941	-0.10064
1.7514	0.12077	-0.10121
1.7521	0.12209	-0.10176
1.7528	0.12339	-0.10229
1.7535	0.12465	-0.10279
1.7542	0.12588	-0.10326
1.7549	0.12707	-0.10371
1.7556	0.12822	-0.10413
1.7563	0.12933	-0.10452
1.7569	0.13039	-0.10489
1.7576	0.13141	-0.10523
1.7583	0.13238	-0.10554
1.759	0.1333	-0.10582
1.7597	0.13416	-0.10608
1.7604	0.13498	-0.10633
1.7611	0.13574	-0.10655
1.7618	0.13646	-0.10676
1.7625	0.13712	-0.10695
1.7632	0.13773	-0.10714
1.7639	0.1383	-0.10733
1.7646	0.13883	-0.10752
1.7653	0.13933	-0.10771
1.766	0.13979	-0.1079
1.7667	0.14022	-0.1081
1.7674	0.14063	-0.10831
1.7681	0.14102	-0.10853
1.7688	0.1414	-0.10876
1.7694	0.14177	-0.10899
1.7701	0.14214	-0.10924
1.7708	0.1425	-0.1095
1.7715	0.14287	-0.10976
1.7722	0.14324	-0.11003
1.7729	0.14363	-0.11031
1.7736	0.14402	-0.11059
1.7743	0.14443	-0.11088
1.775	0.14484	-0.11118
1.7757	0.14528	-0.11148
1.7764	0.14572	-0.11178
1.7771	0.14618	-0.11208
1.7778	0.14665	-0.11238
1.7785	0.14713	-0.11268
1.7792	0.14763	-0.11298
1.7799	0.14813	-0.11327
1.7806	0.14863	-0.11356
1.7812	0.14914	-0.11383
1.7819	0.14966	-0.1141
1.7826	0.15017	-0.11436
1.7833	0.15068	-0.11461
1.784	0.15118	-0.11485
1.7847	0.15168	-0.11508
1.7854	0.15216	-0.1153
1.7861	0.15264	-0.11552
1.7868	0.1531	-0.11574
1.7875	0.15354	-0.11595
1.7882	0.15397	-0.11616
1.7889	0.15438	-0.11637
1.7896	0.15478	-0.11659
1.7903	0.15516	-0.11681
1.791	0.15553	-0.11705
1.7917	0.15589	-0.11729
1.7924	0.15623	-0.11755
1.7931	0.15657	-0.11782
1.7938	0.1569	-0.1181
1.7944	0.15722	-0.1184
1.7951	0.15755	-0.11872
1.7958	0.15787	-0.11905
1.7965	0.1582	-0.1194
1.7972	0.15853	-0.11976
1.7979	0.15887	-0.12013
1.7986	0.15921	-0.12052
1.7993	0.15957	-0.12092
1.8	0.15993	-0.12134
1.8007	0.16031	-0.12176
1.8014	0.16069	-0.1222
1.8021	0.16109	-0.12265
1.8028	0.1615	-0.12312
1.8035	0.16191	-0.12359
1.8042	0.16234	-0.12408
1.8049	0.16278	-0.12459
1.8056	0.16322	-0.1251
1.8062	0.16368	-0.12564
1.8069	0.16415	-0.12619
1.8076	0.16464	-0.12675
1.8083	0.16514	-0.12733
1.809	0.16565	-0.12792
1.8097	0.16618	-0.12853
1.8104	0.16672	-0.12915
1.8111	0.16728	-0.12978
1.8118	0.16786	-0.13042
1.8125	0.16845	-0.13107
1.8132	0.16906	-0.13172
1.8139	0.16968	-0.13237
1.8146	0.17031	-0.13301
1.8153	0.17096	-0.13364
1.816	0.17161	-0.13425
1.8167	0.17227	-0.13484
1.8174	0.17292	-0.13539
1.8181	0.17358	-0.13591
1.8188	0.17422	-0.13639
1.8194	0.17486	-0.13683
1.8201	0.17548	-0.13722
1.8208	0.17609	-0.13757
1.8215	0.17667	-0.13786
1.8222	0.17723	-0.13811
1.8229	0.17776	-0.1383
1.8236	0.17827	-0.13846
1.8243	0.17874	-0.13857
1.825	0.17919	-0.13865
1.8257	0.17961	-0.13869
1.8264	0.17999	-0.1387
1.8271	0.18035	-0.13869
1.8278	0.18067	-0.13865
1.8285	0.18097	-0.13859
1.8292	0.18123	-0.13851
1.8299	0.18146	-0.13841
1.8306	0.18167	-0.13831
1.8313	0.18184	-0.13819
1.8319	0.18199	-0.13806
1.8326	0.18211	-0.13792
1.8333	0.18221	-0.13778
1.834	0.18228	-0.13765
1.8347	0.18234	-0.13751
1.8354	0.18237	-0.13738
1.8361	0.18239	-0.13726
1.8368	0.1824	-0.13716
1.8375	0.1824	-0.13707
1.8382	0.1824	-0.13699
1.8389	0.18239	-0.13694
1.8396	0.18239	-0.1369
1.8403	0.18239	-0.13688
1.841	0.1824	-0.13687
1.8417	0.18241	-0.13689
1.8424	0.18244	-0.13691
1.8431	0.18248	-0.13694
1.8438	0.18253	-0.13698
1.8444	0.18259	-0.13703
1.8451	0.18266	-0.13707
1.8458	0.18275	-0.13711
1.8465	0.18285	-0.13714
1.8472	0.18296	-0.13716
1.8479	0.18307	-0.13717
1.8486	0.18319	-0.13717
1.8493	0.18332	-0.13716
1.85	0.18346	-0.13713
1.8507	0.1836	-0.13709
1.8514	0.18374	-0.13704
1.8521	0.18388	-0.13697
1.8528	0.18402	-0.13689
1.8535	0.18416	-0.13681
1.8542	0.1843	-0.13671
1.8549	0.18443	-0.13661
1.8556	0.18456	-0.1365
1.8563	0.18469	-0.13638
1.8569	0.18481	-0.13626
1.8576	0.18492	-0.13614
1.8583	0.18503	-0.136
1.859	0.18513	-0.13586
1.8597	0.18521	-0.13571
1.8604	0.18528	-0.13555
1.8611	0.18534	-0.13538
1.8618	0.18538	-0.1352
1.8625	0.18541	-0.13501
1.8632	0.18541	-0.13481
1.8639	0.1854	-0.1346
1.8646	0.18537	-0.13438
1.8653	0.18531	-0.13415
1.866	0.18524	-0.13391
1.8667	0.18514	-0.13367
1.8674	0.18503	-0.13342
1.8681	0.18489	-0.13316
1.8687	0.18473	-0.1329
1.8694	0.18456	-0.13264
1.8701	0.18436	-0.13237
1.8708	0.18415	-0.13211
1.8715	0.18392	-0.13183
1.8722	0.18368	-0.13156
1.8729	0.18342	-0.13128
1.8736	0.18314	-0.13101
1.8743	0.18286	-0.13072
1.875	0.18255	-0.13044
1.8757	0.18224	-0.13015
1.8764	0.18192	-0.12985
1.8771	0.18158	-0.12955
1.8778	0.18123	-0.12923
1.8785	0.18087	-0.12891
1.8792	0.18049	-0.12858
1.8799	0.1801	-0.12824
1.8806	0.1797	-0.12788
1.8813	0.17928	-0.12751
1.8819	0.17885	-0.12713
1.8826	0.1784	-0.12673
1.8833	0.17794	-0.12632
1.884	0.17746	-0.1259
1.8847	0.17697	-0.12545
1.8854	0.17645	-0.12499
1.8861	0.17592	-0.12452
1.8868	0.17538	-0.12403
1.8875	0.17481	-0.12352
1.8882	0.17423	-0.123
1.8889	0.17363	-0.12246
1.8896	0.17301	-0.1219
1.8903	0.17238	-0.12133
1.891	0.17173	-0.12074
1.8917	0.17106	-0.12015
1.8924	0.17037	-0.11953
1.8931	0.16967	-0.11891
1.8938	0.16895	-0.11827
1.8944	0.16822	-0.11762
1.8951	0.16747	-0.11696
1.8958	0.16671	-0.11629
1.8965	0.16593	-0.11561
1.8972	0.16513	-0.11492
1.8979	0.16432	-0.11423
1.8986	0.1635	-0.11352
1.8993	0.16266	-0.11281
1.9	0.1618	-0.11209
1.9007	0.16094	-0.11136
1.9014	0.16005	-0.11063
1.9021	0.15916	-0.1099
1.9028	0.15825	-0.10917
1.9035	0.15733	-0.10843
1.9042	0.1564	-0.10771
1.9049	0.15546	-0.10698
1.9056	0.15451	-0.10626
1.9062	0.15356	-0.10556
1.9069	0.1526	-0.10486
1.9076	0.15164	-0.10417
1.9083	0.15067	-0.10349
1.909	0.14971	-0.10283
1.9097	0.14876	-0.10218
1.9104	0.1478	-0.10154
1.9111	0.14686	-0.10092
1.9118	0.14593	-0.10032
1.9125	0.145	-0.099731
1.9132	0.14409	-0.099159
1.9139	0.1432	-0.098601
1.9146	0.14231	-0.098056
1.9153	0.14145	-0.097523
1.916	0.1406	-0.096998
1.9167	0.13976	-0.096481
1.9174	0.13894	-0.095969
1.9181	0.13813	-0.095459
1.9188	0.13734	-0.094951
1.9194	0.13656	-0.094442
1.9201	0.13579	-0.093931
1.9208	0.13503	-0.093416
1.9215	0.13427	-0.092897
1.9222	0.13352	-0.092373
1.9229	0.13278	-0.091844
1.9236	0.13203	-0.091311
1.9243	0.13129	-0.090774
1.925	0.13054	-0.090233
1.9257	0.12978	-0.08969
1.9264	0.12902	-0.089146
1.9271	0.12825	-0.088602
1.9278	0.12747	-0.088059
1.9285	0.12667	-0.087518
1.9292	0.12586	-0.08698
1.9299	0.12504	-0.086445
1.9306	0.1242	-0.085913
1.9312	0.12335	-0.085385
1.9319	0.12248	-0.084859
1.9326	0.1216	-0.084335
1.9333	0.12071	-0.083811
1.934	0.1198	-0.083286
1.9347	0.11888	-0.082758
1.9354	0.11794	-0.082226
1.9361	0.117	-0.081688
1.9368	0.11604	-0.081145
1.9375	0.11508	-0.080594
1.9382	0.1141	-0.080035
1.9389	0.11312	-0.079469
1.9396	0.11213	-0.078895
1.9403	0.11112	-0.078313
1.941	0.11012	-0.077725
1.9417	0.1091	-0.07713
1.9424	0.10807	-0.076529
1.9431	0.10704	-0.075923
1.9438	0.106	-0.075313
1.9444	0.10495	-0.074698
1.9451	0.1039	-0.07408
1.9458	0.10284	-0.073457
1.9465	0.10177	-0.072831
1.9472	0.1007	-0.072199
1.9479	0.099611	-0.071561
1.9486	0.098519	-0.070915
1.9493	0.097417	-0.070259
1.95	0.096306	-0.069592
1.9507	0.095185	-0.06891
1.9514	0.094053	-0.068213
1.9521	0.092909	-0.067498
1.9528	0.091754	-0.066765
1.9535	0.090588	-0.066011
1.9542	0.089408	-0.065237
1.9549	0.088216	-0.064441
1.9556	0.087012	-0.063626
1.9563	0.085794	-0.06279
1.9569	0.084564	-0.061935
1.9576	0.083321	-0.061063
1.9583	0.082066	-0.060173
1.959	0.0808	-0.059268
1.9597	0.079525	-0.058349
1.9604	0.07824	-0.057418
1.9611	0.076949	-0.056475
1.9618	0.075652	-0.055524
1.9625	0.074352	-0.054566
1.9632	0.07305	-0.053601
1.9639	0.071749	-0.052633
1.9646	0.07045	-0.051662
1.9653	0.069157	-0.05069
1.966	0.06787	-0.049719
1.9667	0.066591	-0.04875
1.9674	0.065323	-0.047786
1.9681	0.064066	-0.046826
1.9688	0.062821	-0.045871
1.9694	0.06159	-0.044923
1.9701	0.060371	-0.043981
1.9708	0.059165	-0.043046
1.9715	0.057973	-0.042117
1.9722	0.056793	-0.041194
1.9729	0.055625	-0.040276
1.9736	0.054468	-0.039364
1.9743	0.053323	-0.038457
1.975	0.052188	-0.037555
1.9757	0.051063	-0.036657
1.9764	0.049947	-0.035764
1.9771	0.04884	-0.034875
1.9778	0.047742	-0.03399
1.9785	0.046653	-0.033109
1.9792	0.045573	-0.032232
1.9799	0.0445	-0.03136
1.9806	0.043436	-0.030493
1.9813	0.04238	-0.029631
1.9819	0.041332	-0.028775
1.9826	0.040291	-0.027924
1.9833	0.039259	-0.027078
1.984	0.038234	-0.026238
1.9847	0.037219	-0.025401
1.9854	0.036213	-0.024569
1.9861	0.035215	-0.023739
1.9868	0.034228	-0.022911
1.9875	0.033249	-0.022084
1.9882	0.032281	-0.021258
1.9889	0.031322	-0.02043
1.9896	0.030372	-0.0196
1.9903	0.029431	-0.018766
1.991	0.028498	-0.017928
1.9917	0.027573	-0.017083
1.9924	0.026654	-0.016231
1.9931	0.025741	-0.01537
1.9937	0.024832	-0.014499
1.9944	0.023927	-0.013616
1.9951	0.023026	-0.01272
1.9958	0.022127	-0.011812
1.9965	0.02123	-0.010889
1.9972	0.020333	-0.0099532
1.9979	0.019435	-0.0090025
1.9986	0.018534	-0.008037
1.9993	0.017629	-0.0070562
2	0.016717	-0.0060596
2.0007	0.015798	-0.0050467
2.0014	0.014868	-0.0040175
2.0021	0.013928	-0.002972
2.0028	0.012977	-0.0019102
2.0035	0.012013	-0.00083296
2.0042	0.011037	0.0002585
2.0049	0.010047	0.0013623
2.0056	0.0090448	0.0024762
2.0063	0.0080291	0.0035978
2.0069	0.0070004	0.0047249
2.0076	0.0059588	0.0058549
2.0083	0.0049049	0.0069852
2.009	0.0038398	0.0081131
2.0097	0.0027652	0.0092361
2.0104	0.0016834	0.010352
2.0111	0.00059745	0.01146
2.0118	-0.00048926	0.012558
2.0125	-0.0015728	0.013645
2.0132	-0.0026489	0.01472
2.0139	-0.003713	0.015782
2.0146	-0.0047611	0.01683
2.0153	-0.0057886	0.017863
2.016	-0.0067916	0.018881
2.0167	-0.0077659	0.019885
2.0174	-0.0087079	0.020874
2.0181	-0.009614	0.021848
2.0187	-0.010481	0.022807
2.0194	-0.011306	0.02375
2.0201	-0.012086	0.024679
2.0208	-0.01282	0.025592
2.0215	-0.013505	0.026492
2.0222	-0.014141	0.027377
2.0229	-0.014727	0.02825
2.0236	-0.015262	0.029112
2.0243	-0.015746	0.029967
2.025	-0.016176	0.030817
2.0257	-0.016551	0.031666
2.0264	-0.01687	0.032519
2.0271	-0.017129	0.03338
2.0278	-0.017327	0.034254
2.0285	-0.017465	0.035145
2.0292	-0.017547	0.036056
2.0299	-0.017581	0.036989
2.0306	-0.017586	0.037943
2.0312	-0.01759	0.038913
2.0319	-0.017634	0.03989
2.0326	-0.017769	0.040853
2.0333	-0.018052	0.04177
2.034	-0.018534	0.042594
2.0347	-0.019248	0.043253
2.0354	-0.020194	0.043698
2.0361	-0.02133	0.043893
2.0368	-0.022592	0.043834
2.0375	-0.023902	0.043552
2.0382	-0.025182	0.043102
2.0389	-0.026375	0.042556
2.0396	-0.02745	0.04199
2.0403	-0.028395	0.041462
2.041	-0.029208	0.041009
2.0417	-0.029903	0.040652
2.0424	-0.030493	0.04039
2.0431	-0.030989	0.04021
2.0438	-0.0314	0.040105
2.0444	-0.031734	0.04007
2.0451	-0.032001	0.040101
2.0458	-0.032213	0.040195
2.0465	-0.032385	0.040349
2.0472	-0.032535	0.040552
2.0479	-0.032689	0.040794
2.0486	-0.032875	0.041068
2.0493	-0.033127	0.041363
2.05	-0.033481	0.041665
2.0507	-0.033976	0.041967
2.0514	-0.034642	0.042263
2.0521	-0.035506	0.042554
2.0528	-0.036586	0.042842
2.0535	-0.037884	0.043134
2.0542	-0.039391	0.043437
2.0549	-0.041079	0.043747
2.0556	-0.042904	0.04407
2.0563	-0.044817	0.044419
2.0569	-0.046764	0.0448
2.0576	-0.048699	0.045215
2.0583	-0.050587	0.045664
2.059	-0.052404	0.046143
2.0597	-0.054137	0.046645
2.0604	-0.055779	0.047157
2.0611	-0.057331	0.047664
2.0618	-0.05879	0.048148
2.0625	-0.060155	0.048596
2.0632	-0.061428	0.048998
2.0639	-0.062615	0.04935
2.0646	-0.063727	0.049649
2.0653	-0.064777	0.049896
2.066	-0.06578	0.050091
2.0667	-0.066747	0.050237
2.0674	-0.067686	0.050335
2.0681	-0.068604	0.050385
2.0688	-0.069504	0.050387
2.0694	-0.070386	0.050343
2.0701	-0.07125	0.050253
2.0708	-0.072093	0.050121
2.0715	-0.072916	0.049949
2.0722	-0.073717	0.049742
2.0729	-0.074497	0.049504
2.0736	-0.075257	0.049242
2.0743	-0.076	0.048961
2.075	-0.076729	0.04867
2.0757	-0.077447	0.048372
2.0764	-0.078159	0.048075
2.0771	-0.078867	0.047783
2.0778	-0.079575	0.047497
2.0785	-0.080286	0.047222
2.0792	-0.081	0.04696
2.0799	-0.08172	0.046712
2.0806	-0.082445	0.046478
2.0812	-0.083175	0.046259
2.0819	-0.083908	0.046055
2.0826	-0.084642	0.045867
2.0833	-0.085376	0.045695
2.084	-0.086106	0.045542
2.0847	-0.086831	0.045408
2.0854	-0.087549	0.045296
2.0861	-0.088259	0.045209
2.0868	-0.088956	0.045148
2.0875	-0.089637	0.045115
2.0882	-0.090298	0.045111
2.0889	-0.090939	0.045141
2.0896	-0.091558	0.045207
2.0903	-0.092151	0.045312
2.091	-0.092719	0.045457
2.0917	-0.093263	0.045641
2.0924	-0.093787	0.045865
2.0931	-0.094295	0.046126
2.0938	-0.094791	0.046423
2.0944	-0.095279	0.046754
2.0951	-0.095764	0.047117
2.0958	-0.096251	0.047511
2.0965	-0.096743	0.047932
2.0972	-0.097245	0.048378
2.0979	-0.09776	0.048845
2.0986	-0.098288	0.049329
2.0993	-0.098828	0.049825
2.1	-0.099374	0.050333
2.1007	-0.09992	0.050854
2.1014	-0.10046	0.051388
2.1021	-0.10099	0.05193
2.1028	-0.1015	0.052469
2.1035	-0.102	0.052999
2.1042	-0.10248	0.053517
2.1049	-0.10294	0.054016
2.1056	-0.10337	0.05449
2.1063	-0.10378	0.054931
2.1069	-0.10416	0.055332
2.1076	-0.10451	0.055686
2.1083	-0.10485	0.055989
2.109	-0.10517	0.056236
2.1097	-0.10548	0.056425
2.1104	-0.10579	0.056555
2.1111	-0.1061	0.056626
2.1118	-0.10642	0.056636
2.1125	-0.10676	0.05659
2.1132	-0.10712	0.056491
2.1139	-0.10751	0.056344
2.1146	-0.10793	0.056159
2.1153	-0.10839	0.055942
2.116	-0.10889	0.055701
2.1167	-0.10943	0.055445
2.1174	-0.11002	0.055181
2.1181	-0.11065	0.054919
2.1188	-0.11132	0.054668
2.1194	-0.11203	0.054438
2.1201	-0.11277	0.054239
2.1208	-0.11351	0.054083
2.1215	-0.11425	0.05398
2.1222	-0.11497	0.053936
2.1229	-0.11565	0.053957
2.1236	-0.11628	0.054044
2.1243	-0.11685	0.054193
2.125	-0.11734	0.054396
2.1257	-0.11776	0.054642
2.1264	-0.11811	0.054918
2.1271	-0.11837	0.055208
2.1278	-0.11857	0.055506
2.1285	-0.1187	0.0558
2.1292	-0.11877	0.056083
2.1299	-0.11878	0.056347
2.1306	-0.11875	0.056585
2.1313	-0.11869	0.056793
2.1319	-0.11859	0.056967
2.1326	-0.11847	0.057105
2.1333	-0.11833	0.057205
2.134	-0.11817	0.05727
2.1347	-0.118	0.057302
2.1354	-0.11782	0.057303
2.1361	-0.11763	0.057277
2.1368	-0.11743	0.057229
2.1375	-0.11723	0.057162
2.1382	-0.11701	0.057081
2.1389	-0.11677	0.056987
2.1396	-0.11652	0.056883
2.1403	-0.11625	0.056772
2.141	-0.11597	0.056655
2.1417	-0.11565	0.056531
2.1424	-0.11532	0.056401
2.1431	-0.11496	0.056264
2.1437	-0.11457	0.05612
2.1444	-0.11416	0.055966
2.1451	-0.11372	0.055802
2.1458	-0.11325	0.055626
2.1465	-0.11276	0.055438
2.1472	-0.11225	0.055235
2.1479	-0.11172	0.055019
2.1486	-0.11117	0.054789
2.1493	-0.1106	0.054546
2.15	-0.11003	0.05429
2.1507	-0.10944	0.054022
2.1514	-0.10885	0.053743
2.1521	-0.10826	0.053456
2.1528	-0.10767	0.053162
2.1535	-0.10708	0.052864
2.1542	-0.10649	0.052564
2.1549	-0.1059	0.052264
2.1556	-0.10532	0.051968
2.1562	-0.10475	0.051677
2.1569	-0.10419	0.051393
2.1576	-0.10363	0.051119
2.1583	-0.10308	0.050857
2.159	-0.10255	0.050608
2.1597	-0.10203	0.050372
2.1604	-0.10152	0.050153
2.1611	-0.10103	0.049949
2.1618	-0.10055	0.049763
2.1625	-0.10009	0.049594
2.1632	-0.099647	0.049443
2.1639	-0.099223	0.04931
2.1646	-0.098819	0.049194
2.1653	-0.098435	0.049096
2.166	-0.098073	0.049014
2.1667	-0.097733	0.048948
2.1674	-0.097414	0.048899
2.1681	-0.097119	0.048863
2.1688	-0.096845	0.048842
2.1694	-0.096592	0.048833
2.1701	-0.09636	0.048836
2.1708	-0.096146	0.04885
2.1715	-0.095949	0.048873
2.1722	-0.095766	0.048906
2.1729	-0.095594	0.048947
2.1736	-0.09543	0.048996
2.1743	-0.09527	0.04905
2.175	-0.095111	0.049111
2.1757	-0.094948	0.049175
2.1764	-0.094776	0.049244
2.1771	-0.094593	0.049315
2.1778	-0.094394	0.049389
2.1785	-0.094174	0.049463
2.1792	-0.093932	0.049537
2.1799	-0.093664	0.04961
2.1806	-0.093368	0.049682
2.1813	-0.093042	0.049751
2.1819	-0.092686	0.049817
2.1826	-0.092299	0.049879
2.1833	-0.091881	0.049935
2.184	-0.091433	0.049986
2.1847	-0.090957	0.050031
2.1854	-0.090452	0.050068
2.1861	-0.089923	0.050098
2.1868	-0.08937	0.05012
2.1875	-0.088796	0.050133
2.1882	-0.088203	0.050137
2.1889	-0.087595	0.050131
2.1896	-0.086972	0.050114
2.1903	-0.086337	0.050088
2.191	-0.085692	0.05005
2.1917	-0.085039	0.050001
2.1924	-0.084379	0.049941
2.1931	-0.083712	0.04987
2.1938	-0.083042	0.049787
2.1944	-0.082367	0.049694
2.1951	-0.081689	0.049588
2.1958	-0.081009	0.049471
2.1965	-0.080327	0.049343
2.1972	-0.079642	0.049202
2.1979	-0.078955	0.049049
2.1986	-0.078266	0.048884
2.1993	-0.077574	0.048707
2.2	-0.076879	0.048518
2.2007	-0.076181	0.048317
2.2014	-0.07548	0.048104
2.2021	-0.074775	0.047878
2.2028	-0.074066	0.04764
2.2035	-0.073353	0.04739
2.2042	-0.072636	0.047129
2.2049	-0.071915	0.046855
2.2056	-0.07119	0.04657
2.2062	-0.07046	0.046272
2.2069	-0.069726	0.045964
2.2076	-0.068989	0.045645
2.2083	-0.068248	0.045315
2.209	-0.067504	0.044974
2.2097	-0.066758	0.044622
2.2104	-0.066009	0.044259
2.2111	-0.065256	0.043886
2.2118	-0.064501	0.043505
2.2125	-0.063744	0.043115
2.2132	-0.062984	0.042718
2.2139	-0.062224	0.042314
2.2146	-0.061464	0.041903
2.2153	-0.060704	0.041486
2.216	-0.059946	0.041065
2.2167	-0.05919	0.040639
2.2174	-0.058436	0.040209
2.2181	-0.057687	0.039776
2.2188	-0.056941	0.039341
2.2194	-0.0562	0.038905
2.2201	-0.055464	0.038467
2.2208	-0.054734	0.03803
2.2215	-0.054011	0.037594
2.2222	-0.053294	0.03716
2.2229	-0.052584	0.036729
2.2236	-0.051883	0.036302
2.2243	-0.051189	0.03588
2.225	-0.050504	0.035464
2.2257	-0.049828	0.035054
2.2264	-0.049161	0.034652
2.2271	-0.048503	0.034258
2.2278	-0.047854	0.033872
2.2285	-0.047216	0.033496
2.2292	-0.046586	0.033129
2.2299	-0.045966	0.032772
2.2306	-0.045355	0.032426
2.2313	-0.044753	0.03209
2.2319	-0.04416	0.031765
2.2326	-0.043574	0.03145
2.2333	-0.042997	0.031147
2.234	-0.042426	0.030855
2.2347	-0.041862	0.030573
2.2354	-0.041305	0.030302
2.2361	-0.040753	0.030041
2.2368	-0.040206	0.02979
2.2375	-0.039664	0.029548
2.2382	-0.039126	0.029315
2.2389	-0.038592	0.029091
2.2396	-0.038062	0.028874
2.2403	-0.037535	0.028666
2.241	-0.037012	0.028465
2.2417	-0.036491	0.02827
2.2424	-0.035975	0.028083
2.2431	-0.035461	0.027901
2.2438	-0.03495	0.027726
2.2444	-0.034444	0.027556
2.2451	-0.03394	0.027392
2.2458	-0.033441	0.027233
2.2465	-0.032946	0.02708
2.2472	-0.032455	0.026933
2.2479	-0.031968	0.02679
2.2486	-0.031486	0.026653
2.2493	-0.031009	0.026522
2.25	-0.030537	0.026397
2.2507	-0.030069	0.026277
2.2514	-0.029605	0.026164
2.2521	-0.029146	0.026056
2.2528	-0.028691	0.025955
2.2535	-0.028238	0.02586
2.2542	-0.027789	0.025771
2.2549	-0.027342	0.025688
2.2556	-0.026897	0.025611
2.2563	-0.026453	0.025539
2.2569	-0.02601	0.025473
2.2576	-0.025568	0.025412
2.2583	-0.025125	0.025356
2.259	-0.024682	0.025304
2.2597	-0.024238	0.025255
2.2604	-0.023793	0.025211
2.2611	-0.023346	0.025169
2.2618	-0.022897	0.02513
2.2625	-0.022446	0.025093
2.2632	-0.021993	0.025058
2.2639	-0.021537	0.025024
2.2646	-0.02108	0.024991
2.2653	-0.02062	0.024957
2.266	-0.020157	0.024923
2.2667	-0.019693	0.024888
2.2674	-0.019226	0.024852
2.2681	-0.018758	0.024814
2.2687	-0.018288	0.024773
2.2694	-0.017818	0.024729
2.2701	-0.017346	0.024682
2.2708	-0.016874	0.024632
2.2715	-0.016402	0.024578
2.2722	-0.015929	0.02452
2.2729	-0.015458	0.024458
2.2736	-0.014987	0.024392
2.2743	-0.014517	0.024321
2.275	-0.014049	0.024247
2.2757	-0.013582	0.024169
2.2764	-0.013118	0.024087
2.2771	-0.012656	0.024003
2.2778	-0.012196	0.023915
2.2785	-0.01174	0.023825
2.2792	-0.011287	0.023734
2.2799	-0.010838	0.023641
2.2806	-0.010394	0.023548
2.2812	-0.0099538	0.023455
2.2819	-0.0095195	0.023363
2.2826	-0.0090912	0.023273
2.2833	-0.0086695	0.023186
2.284	-0.0082551	0.023102
2.2847	-0.0078485	0.023022
2.2854	-0.0074503	0.022948
2.2861	-0.0070613	0.022879
2.2868	-0.0066818	0.022817
2.2875	-0.0063124	0.022763
2.2882	-0.0059537	0.022717
2.2889	-0.0056058	0.022679
2.2896	-0.0052693	0.02265
2.2903	-0.0049443	0.022631
2.291	-0.004631	0.022622
2.2917	-0.0043294	0.022622
2.2924	-0.0040397	0.022632
2.2931	-0.0037617	0.022652
2.2938	-0.0034953	0.022681
2.2944	-0.0032403	0.022718
2.2951	-0.0029964	0.022764
2.2958	-0.0027632	0.022818
2.2965	-0.0025402	0.022879
2.2972	-0.0023272	0.022946
2.2979	-0.0021236	0.023019
2.2986	-0.0019288	0.023097
2.2993	-0.0017424	0.02318
2.3	-0.0015638	0.023266
2.3007	-0.0013925	0.023356
2.3014	-0.0012279	0.023449
2.3021	-0.0010695	0.023545
2.3028	-0.00091665	0.023644
2.3035	-0.00076886	0.023745
2.3042	-0.00062559	0.023848
2.3049	-0.00048632	0.023954
2.3056	-0.00035056	0.024063
2.3063	-0.00021787	0.024174
2.3069	-8.7846e-05	0.024288
2.3076	3.9847e-05	0.024406
2.3083	0.00016549	0.024527
2.309	0.00028931	0.024652
2.3097	0.00041145	0.02478
2.3104	0.00053197	0.024913
2.3111	0.00065084	0.025049
2.3118	0.00076798	0.02519
2.3125	0.00088327	0.025334
2.3132	0.00099655	0.025481
2.3139	0.0011076	0.025631
2.3146	0.0012163	0.025784
2.3153	0.0013222	0.025939
2.316	0.0014253	0.026096
2.3167	0.0015254	0.026253
2.3174	0.0016221	0.02641
2.3181	0.0017153	0.026568
2.3188	0.0018049	0.026724
2.3194	0.0018907	0.026878
2.3201	0.0019726	0.027031
2.3208	0.0020505	0.02718
2.3215	0.0021243	0.027327
2.3222	0.002194	0.02747
2.3229	0.0022595	0.02761
2.3236	0.002321	0.027746
2.3243	0.0023785	0.027877
2.325	0.0024321	0.028005
2.3257	0.0024819	0.028128
2.3264	0.002528	0.028247
2.3271	0.0025707	0.028361
2.3278	0.00261	0.028471
2.3285	0.0026459	0.028577
2.3292	0.0026787	0.028677
2.3299	0.0027083	0.028773
2.3306	0.002735	0.028864
2.3312	0.0027586	0.028949
2.3319	0.0027794	0.029029
2.3326	0.0027975	0.029101
2.3333	0.0028128	0.029167
2.334	0.0028256	0.029225
2.3347	0.0028358	0.029274
2.3354	0.0028437	0.029313
2.3361	0.0028492	0.029343
2.3368	0.0028526	0.029361
2.3375	0.002854	0.029366
2.3382	0.0028536	0.029359
2.3389	0.0028518	0.029338
2.3396	0.0028488	0.029302
2.3403	0.0028448	0.02925
2.341	0.0028403	0.029183
2.3417	0.0028355	0.0291
2.3424	0.0028307	0.029
2.3431	0.0028262	0.028884
2.3438	0.0028224	0.028752
2.3444	0.0028194	0.028605
2.3451	0.0028173	0.028442
2.3458	0.0028163	0.028265
2.3465	0.0028163	0.028074
2.3472	0.0028173	0.027871
2.3479	0.0028191	0.027656
2.3486	0.0028214	0.027431
2.3493	0.0028239	0.027197
2.35	0.0028258	0.026955
2.3507	0.0028268	0.026706
2.3514	0.002826	0.026452
2.3521	0.0028228	0.026194
2.3528	0.0028164	0.025931
2.3535	0.0028061	0.025666
2.3542	0.0027912	0.025398
2.3549	0.0027709	0.025127
2.3556	0.0027444	0.024854
2.3563	0.002711	0.024579
2.3569	0.00267	0.0243
2.3576	0.0026205	0.024017
2.3583	0.0025622	0.02373
2.359	0.0024943	0.023438
2.3597	0.0024168	0.023141
2.3604	0.0023293	0.022838
2.3611	0.0022321	0.02253
2.3618	0.0021256	0.022215
2.3625	0.0020103	0.021895
2.3632	0.001887	0.021568
2.3639	0.0017568	0.021235
2.3646	0.0016207	0.020896
2.3653	0.0014799	0.020551
2.366	0.0013356	0.020198
2.3667	0.001189	0.019839
2.3674	0.0010412	0.019472
2.3681	0.00089342	0.019098
2.3688	0.00074687	0.018715
2.3694	0.00060267	0.018322
2.3701	0.00046187	0.017918
2.3708	0.00032545	0.017502
2.3715	0.00019422	0.017072
2.3722	6.8781e-05	0.016627
2.3729	-5.0493e-05	0.016164
2.3736	-0.00016345	0.015684
2.3743	-0.0002702	0.015184
2.375	-0.00037102	0.014663
2.3757	-0.0004664	0.014121
2.3764	-0.00055691	0.013556
2.3771	-0.00064324	0.012967
2.3778	-0.00072613	0.012355
2.3785	-0.00080641	0.011718
2.3792	-0.00088496	0.011058
2.3799	-0.00096274	0.010373
2.3806	-0.0010408	0.0096664
2.3813	-0.0011201	0.0089381
2.3819	-0.0012019	0.0081905
2.3826	-0.0012873	0.0074261
2.3833	-0.0013774	0.006648
2.384	-0.0014734	0.0058594
2.3847	-0.0015766	0.0050642
2.3854	-0.001688	0.0042665
2.3861	-0.0018088	0.0034707
2.3868	-0.00194	0.0026812
[truncated: 41,204 more rows]

## Sheet: Figure S2
Figures S2
Date	Time	Pressure	Temperature	DiveNumber
2019-12-01	09:07:27	0.535	29.291	18
2019-12-01	09:07:28	0.612	29.289	18
2019-12-01	09:07:29	0.535	29.288	18
2019-12-01	09:07:32	0.535	29.289	18
2019-12-01	09:07:33	0.612	29.283	18
2019-12-01	09:07:34	0.765	29.277	18
2019-12-01	09:07:35	0.535	29.276	18
2019-12-01	09:07:38	0.535	29.273	18
2019-12-01	09:07:39	0.612	29.271	18
2019-12-01	09:07:40	0.765	29.267	18
2019-12-01	09:07:41	0.688	29.267	18
2019-12-01	09:07:42	0.765	29.269	18
2019-12-01	09:07:43	0.688	29.267	18
2019-12-01	09:07:44	0.612	29.264	18
2019-12-01	09:07:45	0.612	29.265	18
2019-12-01	09:07:46	0.535	29.263	18
2019-12-01	09:07:53	0.535	29.264	18
2019-12-01	09:07:56	0.535	29.27	18
2019-12-01	09:07:58	0.535	29.271	18
2019-12-01	09:07:59	0.535	29.266	18
2019-12-01	09:08:00	0.535	29.267	18
2019-12-01	09:08:01	0.535	29.272	18
2019-12-01	09:08:02	0.612	29.277	18
2019-12-01	09:08:03	0.535	29.282	18
2019-12-01	09:08:04	0.612	29.28	18
2019-12-01	09:08:05	0.612	29.28	18
2019-12-01	09:08:06	0.612	29.277	18
2019-12-01	09:08:07	0.688	29.276	18
2019-12-01	09:08:08	0.918	29.273	18
2019-12-01	09:08:09	1.071	29.27	18
2019-12-01	09:08:10	0.994	29.269	18
2019-12-01	09:08:11	0.765	29.268	18
2019-12-01	09:08:12	0.535	29.269	18
2019-12-01	09:08:14	0.612	29.268	18
2019-12-01	09:08:15	0.688	29.27	18
2019-12-01	09:08:16	0.765	29.267	18
2019-12-01	09:08:17	0.765	29.269	18
2019-12-01	09:08:18	0.612	29.266	18
2019-12-01	09:08:19	0.688	29.267	18
2019-12-01	09:08:20	0.688	29.265	18
2019-12-01	09:08:21	0.612	29.264	18
2019-12-01	09:08:22	0.535	29.263	18
2019-12-01	09:08:23	0.535	29.264	18
2019-12-01	09:08:24	0.535	29.263	18
2019-12-01	09:08:25	0.535	29.266	18
2019-12-01	09:08:27	0.535	29.268	18
2019-12-01	09:08:29	0.535	29.27	18
2019-12-01	09:08:30	0.535	29.269	18
2019-12-01	09:08:31	0.535	29.27	18
2019-12-01	09:08:33	0.535	29.27	18
2019-12-01	09:08:34	0.535	29.272	18
2019-12-01	09:08:35	0.535	29.27	18
2019-12-01	09:08:37	0.612	29.27	18
2019-12-01	09:08:38	0.535	29.269	18
2019-12-01	09:08:41	0.535	29.269	18
2019-12-01	09:08:43	0.535	29.271	18
2019-12-01	09:08:47	0.535	29.276	18
2019-12-01	09:08:48	0.535	29.273	18
2019-12-01	09:08:49	0.535	29.271	18
2019-12-01	09:08:56	0.535	29.27	18
2019-12-01	09:08:58	0.535	29.268	18
2019-12-01	09:09:00	0.535	29.265	18
2019-12-01	09:09:01	0.535	29.267	18
2019-12-01	09:09:02	0.612	29.268	18
2019-12-01	09:09:03	0.612	29.269	18
2019-12-01	09:09:04	0.612	29.27	18
2019-12-01	09:09:05	0.612	29.269	18
2019-12-01	09:09:06	0.688	29.268	18
2019-12-01	09:09:07	0.688	29.269	18
2019-12-01	09:09:08	0.688	29.268	18
2019-12-01	09:09:09	0.688	29.267	18
2019-12-01	09:09:10	0.765	29.268	18
2019-12-01	09:09:11	0.765	29.264	18
2019-12-01	09:09:12	1.147	29.264	18
2019-12-01	09:09:13	1.3	29.263	18
2019-12-01	09:09:14	1.377	29.262	18
2019-12-01	09:09:15	1.377	29.263	18
2019-12-01	09:09:16	1.3	29.262	18
2019-12-01	09:09:17	1.3	29.261	18
2019-12-01	09:09:18	1.377	29.26	18
2019-12-01	09:09:19	1.377	29.261	18
2019-12-01	09:09:20	1.3	29.261	18
2019-12-01	09:09:21	1.453	29.261	18
2019-12-01	09:09:22	1.683	29.26	18
2019-12-01	09:09:23	2.065	29.257	18
2019-12-01	09:09:24	2.218	29.253	18
2019-12-01	09:09:25	2.6	29.253	18
2019-12-01	09:09:26	2.983	29.253	18
2019-12-01	09:09:27	3.365	29.253	18
2019-12-01	09:09:28	3.901	29.252	18
2019-12-01	09:09:29	4.36	29.251	18
2019-12-01	09:09:30	4.818	29.249	18
2019-12-01	09:09:31	5.277	29.244	18
2019-12-01	09:09:32	5.813	29.24	18
2019-12-01	09:09:33	6.348	29.235	18
2019-12-01	09:09:34	6.807	29.235	18
2019-12-01	09:09:35	7.419	29.231	18
2019-12-01	09:09:36	7.954	29.229	18
2019-12-01	09:09:37	8.26	29.227	18
2019-12-01	09:09:38	8.26	29.225	18
2019-12-01	09:09:39	8.49	29.222	18
2019-12-01	09:09:40	8.643	29.217	18
2019-12-01	09:09:41	8.566	29.211	18
2019-12-01	09:09:42	8.796	29.208	18
2019-12-01	09:09:43	8.643	29.207	18
2019-12-01	09:09:44	8.796	29.203	18
2019-12-01	09:09:45	8.796	29.2	18
2019-12-01	09:09:46	8.796	29.195	18
2019-12-01	09:09:47	8.643	29.192	18
2019-12-01	09:09:48	8.796	29.19	18
2019-12-01	09:09:49	9.025	29.188	18
2019-12-01	09:09:50	9.254	29.185	18
2019-12-01	09:09:51	9.713	29.185	18
2019-12-01	09:09:52	10.172	29.191	18
2019-12-01	09:09:53	10.861	29.198	18
2019-12-01	09:09:54	11.472	29.199	18
2019-12-01	09:09:55	12.008	29.187	18
2019-12-01	09:09:56	12.314	29.181	18
2019-12-01	09:09:57	11.855	29.175	18
2019-12-01	09:09:58	11.319	29.169	18
2019-12-01	09:09:59	11.243	29.165	18
2019-12-01	09:10:00	11.472	29.164	18
2019-12-01	09:10:01	11.319	29.164	18
2019-12-01	09:10:02	11.549	29.163	18
2019-12-01	09:10:03	11.549	29.162	18
2019-12-01	09:10:04	11.625	29.164	18
2019-12-01	09:10:05	12.008	29.164	18
2019-12-01	09:10:06	12.314	29.166	18
2019-12-01	09:10:07	12.62	29.163	18
2019-12-01	09:10:08	13.079	29.159	18
2019-12-01	09:10:09	13.461	29.157	18
2019-12-01	09:10:10	13.69	29.148	18
2019-12-01	09:10:11	13.92	29.118	18
2019-12-01	09:10:12	14.149	29.096	18
2019-12-01	09:10:13	14.455	29.083	18
2019-12-01	09:10:14	14.685	29.065	18
2019-12-01	09:10:15	14.991	29.051	18
2019-12-01	09:10:16	15.373	29.043	18
2019-12-01	09:10:17	15.832	29.036	18
2019-12-01	09:10:18	16.138	29.016	18
2019-12-01	09:10:19	16.75	29.014	18
2019-12-01	09:10:20	17.132	29.009	18
2019-12-01	09:10:21	17.591	29.007	18
2019-12-01	09:10:22	17.973	28.999	18
2019-12-01	09:10:23	18.432	28.988	18
2019-12-01	09:10:24	19.044	28.981	18
2019-12-01	09:10:25	19.426	28.978	18
2019-12-01	09:10:26	19.962	28.973	18
2019-12-01	09:10:27	20.344	28.969	18
2019-12-01	09:10:28	20.879	28.966	18
2019-12-01	09:10:29	21.415	28.964	18
2019-12-01	09:10:30	21.797	28.963	18
2019-12-01	09:10:31	22.256	28.961	18
2019-12-01	09:10:32	22.791	28.959	18
2019-12-01	09:10:33	23.25	28.956	18
2019-12-01	09:10:34	23.633	28.956	18
2019-12-01	09:10:35	24.091	28.956	18
2019-12-01	09:10:36	24.474	28.95	18
2019-12-01	09:10:37	24.856	28.947	18
2019-12-01	09:10:38	25.392	28.943	18
2019-12-01	09:10:39	25.774	28.939	18
2019-12-01	09:10:40	26.233	28.938	18
2019-12-01	09:10:41	26.615	28.935	18
2019-12-01	09:10:42	26.998	28.934	18
2019-12-01	09:10:43	27.38	28.933	18
2019-12-01	09:10:44	27.839	28.935	18
2019-12-01	09:10:45	28.221	28.934	18
2019-12-01	09:10:46	28.68	28.933	18
2019-12-01	09:10:47	29.062	28.934	18
2019-12-01	09:10:48	29.598	28.933	18
2019-12-01	09:10:49	29.904	28.93	18
2019-12-01	09:10:50	30.363	28.93	18
2019-12-01	09:10:51	30.745	28.925	18
2019-12-01	09:10:52	31.127	28.923	18
2019-12-01	09:10:53	31.51	28.92	18
2019-12-01	09:10:54	31.892	28.919	18
2019-12-01	09:10:55	32.274	28.918	18
2019-12-01	09:10:56	32.427	28.917	18
2019-12-01	09:10:57	32.81	28.917	18
2019-12-01	09:10:58	33.192	28.915	18
2019-12-01	09:10:59	33.498	28.916	18
2019-12-01	09:11:00	33.88	28.915	18
2019-12-01	09:11:01	33.88	28.914	18
2019-12-01	09:11:02	34.186	28.913	18
2019-12-01	09:11:03	34.339	28.91	18
2019-12-01	09:11:04	34.875	28.909	18
2019-12-01	09:11:05	35.027	28.907	18
2019-12-01	09:11:06	35.333	28.908	18
2019-12-01	09:11:07	35.792	28.907	18
2019-12-01	09:11:08	36.098	28.905	18
2019-12-01	09:11:09	36.48	28.901	18
2019-12-01	09:11:10	36.939	28.9	18
2019-12-01	09:11:11	37.245	28.898	18
2019-12-01	09:11:12	37.704	28.897	18
2019-12-01	09:11:13	38.239	28.89	18
2019-12-01	09:11:14	38.698	28.883	18
2019-12-01	09:11:15	39.004	28.879	18
2019-12-01	09:11:16	39.233	28.876	18
2019-12-01	09:11:17	39.616	28.869	18
2019-12-01	09:11:18	40.075	28.864	18
2019-12-01	09:11:19	40.304	28.857	18
2019-12-01	09:11:20	40.686	28.853	18
2019-12-01	09:11:21	41.069	28.851	18
2019-12-01	09:11:22	41.375	28.848	18
2019-12-01	09:11:23	41.834	28.846	18
2019-12-01	09:11:24	42.063	28.844	18
2019-12-01	09:11:25	42.522	28.841	18
2019-12-01	09:11:26	42.828	28.84	18
2019-12-01	09:11:27	43.134	28.839	18
2019-12-01	09:11:28	43.592	28.838	18
2019-12-01	09:11:29	43.898	28.838	18
2019-12-01	09:11:30	44.128	28.836	18
2019-12-01	09:11:31	44.51	28.834	18
2019-12-01	09:11:32	44.816	28.833	18
2019-12-01	09:11:33	45.122	28.831	18
2019-12-01	09:11:34	45.581	28.832	18
2019-12-01	09:11:35	45.81	28.829	18
2019-12-01	09:11:36	45.887	28.828	18
2019-12-01	09:11:37	46.116	28.828	18
2019-12-01	09:11:38	46.345	28.828	18
2019-12-01	09:11:39	46.651	28.828	18
2019-12-01	09:11:40	47.034	28.826	18
2019-12-01	09:11:41	47.339	28.82	18
2019-12-01	09:11:42	47.722	28.818	18
2019-12-01	09:11:43	48.028	28.816	18
2019-12-01	09:11:44	48.41	28.813	18
2019-12-01	09:11:45	48.639	28.81	18
2019-12-01	09:11:46	49.022	28.807	18
2019-12-01	09:11:47	49.251	28.8	18
2019-12-01	09:11:48	49.328	28.796	18
2019-12-01	09:11:49	49.634	28.796	18
2019-12-01	09:11:50	49.786	28.796	18
2019-12-01	09:11:51	50.245	28.795	18
2019-12-01	09:11:52	50.475	28.793	18
2019-12-01	09:11:53	50.857	28.787	18
2019-12-01	09:11:54	51.163	28.784	18
2019-12-01	09:11:55	51.086	28.781	18
2019-12-01	09:11:56	51.392	28.78	18
2019-12-01	09:11:57	51.469	28.778	18
2019-12-01	09:11:58	51.392	28.777	18
2019-12-01	09:11:59	51.086	28.775	18
2019-12-01	09:12:00	51.163	28.77	18
2019-12-01	09:12:01	51.239	28.769	18
2019-12-01	09:12:02	51.239	28.766	18
2019-12-01	09:12:03	50.781	28.762	18
2019-12-01	09:12:04	50.475	28.757	18
2019-12-01	09:12:05	50.245	28.752	18
2019-12-01	09:12:06	50.322	28.747	18
2019-12-01	09:12:07	50.398	28.746	18
2019-12-01	09:12:08	50.398	28.747	18
2019-12-01	09:12:09	50.322	28.747	18
2019-12-01	09:12:10	50.475	28.749	18
2019-12-01	09:12:11	50.475	28.754	18
2019-12-01	09:12:12	50.092	28.757	18
2019-12-01	09:12:13	49.634	28.76	18
2019-12-01	09:12:14	49.328	28.764	18
2019-12-01	09:12:15	48.945	28.767	18
2019-12-01	09:12:16	48.945	28.772	18
2019-12-01	09:12:17	49.175	28.778	18
2019-12-01	09:12:18	49.328	28.78	18
2019-12-01	09:12:19	49.557	28.777	18
2019-12-01	09:12:20	49.634	28.774	18
2019-12-01	09:12:21	49.557	28.772	18
2019-12-01	09:12:22	49.557	28.776	18
2019-12-01	09:12:23	49.71	28.775	18
2019-12-01	09:12:24	50.016	28.777	18
2019-12-01	09:12:25	49.939	28.781	18
2019-12-01	09:12:26	49.71	28.791	18
2019-12-01	09:12:27	49.557	28.798	18
2019-12-01	09:12:28	49.557	28.806	18
2019-12-01	09:12:29	49.71	28.811	18
2019-12-01	09:12:30	49.404	28.816	18
2019-12-01	09:12:31	49.022	28.814	18
2019-12-01	09:12:32	48.869	28.816	18
2019-12-01	09:12:33	48.869	28.816	18
2019-12-01	09:12:34	48.869	28.815	18
2019-12-01	09:12:35	48.792	28.816	18
2019-12-01	09:12:36	48.257	28.816	18
2019-12-01	09:12:37	47.798	28.816	18
2019-12-01	09:12:38	47.645	28.814	18
2019-12-01	09:12:39	47.416	28.815	18
2019-12-01	09:12:40	47.263	28.815	18
2019-12-01	09:12:41	47.11	28.815	18
2019-12-01	09:12:42	47.11	28.816	18
2019-12-01	09:12:43	46.957	28.815	18
2019-12-01	09:12:44	46.881	28.815	18
2019-12-01	09:12:45	46.575	28.816	18
2019-12-01	09:12:46	46.575	28.816	18
2019-12-01	09:12:47	46.498	28.818	18
2019-12-01	09:12:48	46.345	28.818	18
2019-12-01	09:12:49	46.345	28.818	18
2019-12-01	09:12:50	46.269	28.818	18
2019-12-01	09:12:51	46.116	28.818	18
2019-12-01	09:12:52	45.887	28.818	18
2019-12-01	09:12:53	45.504	28.816	18
2019-12-01	09:12:54	45.428	28.816	18
2019-12-01	09:12:55	45.428	28.815	18
2019-12-01	09:12:56	45.504	28.815	18
2019-12-01	09:12:57	45.504	28.818	18
2019-12-01	09:12:58	45.581	28.819	18
2019-12-01	09:12:59	45.504	28.82	18
2019-12-01	09:13:00	45.428	28.821	18
2019-12-01	09:13:01	45.428	28.821	18
2019-12-01	09:13:02	45.198	28.823	18
2019-12-01	09:13:03	44.816	28.821	18
2019-12-01	09:13:04	44.739	28.822	18
2019-12-01	09:13:05	44.663	28.823	18
2019-12-01	09:13:06	44.739	28.822	18
2019-12-01	09:13:07	44.816	28.824	18
2019-12-01	09:13:08	44.816	28.824	18
2019-12-01	09:13:09	44.663	28.823	18
2019-12-01	09:13:10	44.51	28.825	18
2019-12-01	09:13:11	44.434	28.831	18
2019-12-01	09:13:12	44.51	28.836	18
2019-12-01	09:13:13	44.434	28.838	18
2019-12-01	09:13:14	44.128	28.843	18
2019-12-01	09:13:15	43.669	28.846	18
2019-12-01	09:13:16	43.592	28.844	18
2019-12-01	09:13:17	43.669	28.845	18
2019-12-01	09:13:18	43.745	28.847	18
2019-12-01	09:13:19	43.898	28.852	18
2019-12-01	09:13:20	43.669	28.854	18
2019-12-01	09:13:21	43.363	28.857	18
2019-12-01	09:13:22	42.981	28.859	18
2019-12-01	09:13:23	42.904	28.858	18
2019-12-01	09:13:24	42.904	28.859	18
2019-12-01	09:13:25	42.828	28.862	18
2019-12-01	09:13:26	42.598	28.864	18
2019-12-01	09:13:27	42.445	28.864	18
2019-12-01	09:13:28	42.139	28.863	18
2019-12-01	09:13:29	41.986	28.864	18
2019-12-01	09:13:30	41.834	28.86	18
2019-12-01	09:13:31	41.834	28.863	18
2019-12-01	09:13:32	41.757	28.86	18
2019-12-01	09:13:33	41.604	28.858	18
2019-12-01	09:13:34	41.451	28.856	18
2019-12-01	09:13:35	41.375	28.853	18
2019-12-01	09:13:36	41.222	28.849	18
2019-12-01	09:13:37	40.916	28.85	18
2019-12-01	09:13:38	40.61	28.851	18
2019-12-01	09:13:39	40.151	28.851	18
2019-12-01	09:13:40	39.769	28.854	18
2019-12-01	09:13:41	39.463	28.852	18
2019-12-01	09:13:42	39.233	28.853	18
2019-12-01	09:13:43	39.233	28.851	18
2019-12-01	09:13:44	39.233	28.85	18
2019-12-01	09:13:45	39.233	28.852	18
2019-12-01	09:13:46	39.386	28.854	18
2019-12-01	09:13:47	39.539	28.853	18
2019-12-01	09:13:48	39.845	28.854	18
2019-12-01	09:13:49	40.228	28.853	18
2019-12-01	09:13:50	40.61	28.853	18
2019-12-01	09:13:51	40.992	28.852	18
2019-12-01	09:13:52	41.451	28.852	18
2019-12-01	09:13:53	41.834	28.854	18
2019-12-01	09:13:54	42.369	28.855	18
2019-12-01	09:13:55	42.828	28.855	18
2019-12-01	09:13:56	43.134	28.857	18
2019-12-01	09:13:57	43.592	28.856	18
2019-12-01	09:13:58	43.898	28.857	18
2019-12-01	09:13:59	44.281	28.855	18
2019-12-01	09:14:00	44.739	28.857	18
2019-12-01	09:14:01	45.045	28.862	18
2019-12-01	09:14:02	45.428	28.865	18
2019-12-01	09:14:03	45.734	28.866	18
2019-12-01	09:14:04	46.269	28.867	18
2019-12-01	09:14:05	46.651	28.866	18
2019-12-01	09:14:06	47.034	28.865	18
2019-12-01	09:14:07	47.416	28.862	18
2019-12-01	09:14:08	47.798	28.859	18
2019-12-01	09:14:09	48.181	28.86	18
2019-12-01	09:14:10	48.563	28.858	18
2019-12-01	09:14:11	48.792	28.857	18
2019-12-01	09:14:12	48.945	28.85	18
2019-12-01	09:14:13	48.869	28.839	18
2019-12-01	09:14:14	48.869	28.823	18
2019-12-01	09:14:15	48.869	28.818	18
2019-12-01	09:14:16	48.869	28.818	18
2019-12-01	09:14:17	48.945	28.819	18
2019-12-01	09:14:18	49.022	28.818	18
2019-12-01	09:14:19	49.328	28.817	18
2019-12-01	09:14:20	49.557	28.817	18
2019-12-01	09:14:21	50.016	28.812	18
2019-12-01	09:14:22	50.245	28.808	18
2019-12-01	09:14:23	50.628	28.805	18
2019-12-01	09:14:24	50.857	28.801	18
2019-12-01	09:14:25	51.163	28.798	18
2019-12-01	09:14:26	51.469	28.795	18
2019-12-01	09:14:27	51.622	28.793	18
2019-12-01	09:14:28	51.851	28.792	18
2019-12-01	09:14:29	51.851	28.794	18
2019-12-01	09:14:30	51.928	28.794	18
2019-12-01	09:14:31	51.928	28.794	18
2019-12-01	09:14:32	52.004	28.781	18
2019-12-01	09:14:33	52.004	28.75	18
2019-12-01	09:14:34	52.004	28.71	18
2019-12-01	09:14:35	52.004	28.714	18
2019-12-01	09:14:36	51.928	28.727	18
2019-12-01	09:14:37	52.004	28.727	18
2019-12-01	09:14:38	51.928	28.715	18
2019-12-01	09:14:39	52.004	28.695	18
2019-12-01	09:14:40	52.004	28.668	18
2019-12-01	09:14:41	52.157	28.667	18
2019-12-01	09:14:42	52.157	28.671	18
2019-12-01	09:14:43	52.157	28.667	18
2019-12-01	09:14:44	52.233	28.652	18
2019-12-01	09:14:45	52.233	28.645	18
2019-12-01	09:14:46	52.233	28.642	18
2019-12-01	09:14:47	52.31	28.641	18
2019-12-01	09:14:48	52.31	28.639	18
2019-12-01	09:14:49	52.31	28.635	18
2019-12-01	09:14:50	52.386	28.628	18
2019-12-01	09:14:51	52.539	28.619	18
2019-12-01	09:14:52	52.539	28.619	18
2019-12-01	09:14:53	52.386	28.616	18
2019-12-01	09:14:54	52.386	28.615	18
2019-12-01	09:14:55	52.386	28.612	18
2019-12-01	09:14:56	52.386	28.609	18
2019-12-01	09:14:57	52.386	28.61	18
2019-12-01	09:14:58	52.616	28.608	18
2019-12-01	09:14:59	52.616	28.607	18
2019-12-01	09:15:00	52.616	28.61	18
2019-12-01	09:15:01	52.616	28.61	18
2019-12-01	09:15:02	52.616	28.61	18
2019-12-01	09:15:03	52.616	28.608	18
2019-12-01	09:15:04	52.539	28.609	18
2019-12-01	09:15:05	52.616	28.61	18
2019-12-01	09:15:06	52.539	28.611	18
2019-12-01	09:15:07	52.539	28.607	18
2019-12-01	09:15:08	52.539	28.606	18
2019-12-01	09:15:09	52.539	28.606	18
2019-12-01	09:15:10	52.539	28.606	18
2019-12-01	09:15:11	52.539	28.605	18
2019-12-01	09:15:12	52.386	28.606	18
2019-12-01	09:15:13	52.539	28.606	18
2019-12-01	09:15:14	52.616	28.605	18
2019-12-01	09:15:15	52.616	28.605	18
2019-12-01	09:15:16	52.616	28.607	18
2019-12-01	09:15:17	52.616	28.605	18
2019-12-01	09:15:18	52.539	28.608	18
2019-12-01	09:15:19	52.386	28.609	18
2019-12-01	09:15:20	52.386	28.608	18
2019-12-01	09:15:21	52.386	28.607	18
2019-12-01	09:15:22	52.31	28.608	18
2019-12-01	09:15:23	52.386	28.608	18
2019-12-01	09:15:24	52.386	28.608	18
2019-12-01	09:15:25	52.539	28.608	18
2019-12-01	09:15:26	52.386	28.606	18
2019-12-01	09:15:27	52.539	28.608	18
2019-12-01	09:15:28	52.539	28.607	18
2019-12-01	09:15:29	52.539	28.605	18
2019-12-01	09:15:30	52.539	28.606	18
2019-12-01	09:15:31	52.616	28.607	18
2019-12-01	09:15:32	52.616	28.607	18
2019-12-01	09:15:33	52.692	28.606	18
2019-12-01	09:15:34	52.692	28.608	18
2019-12-01	09:15:35	52.692	28.606	18
2019-12-01	09:15:36	52.692	28.607	18
2019-12-01	09:15:37	52.616	28.61	18
2019-12-01	09:15:38	52.539	28.612	18
2019-12-01	09:15:39	52.386	28.61	18
2019-12-01	09:15:40	52.386	28.612	18
2019-12-01	09:15:41	52.31	28.61	18
2019-12-01	09:15:42	52.31	28.607	18
2019-12-01	09:15:43	52.386	28.608	18
2019-12-01	09:15:44	52.539	28.608	18
2019-12-01	09:15:45	52.386	28.608	18
2019-12-01	09:15:46	52.386	28.609	18
2019-12-01	09:15:47	52.539	28.61	18
2019-12-01	09:15:48	52.386	28.615	18
2019-12-01	09:15:49	52.539	28.615	18
2019-12-01	09:15:50	52.386	28.613	18
2019-12-01	09:15:51	52.539	28.612	18
2019-12-01	09:15:52	52.539	28.611	18
2019-12-01	09:15:53	52.539	28.61	18
2019-12-01	09:15:54	52.616	28.609	18
2019-12-01	09:15:55	52.616	28.611	18
2019-12-01	09:15:56	52.616	28.613	18
2019-12-01	09:15:57	52.692	28.613	18
2019-12-01	09:15:58	52.616	28.612	18
2019-12-01	09:15:59	52.539	28.611	18
2019-12-01	09:16:00	52.539	28.611	18
2019-12-01	09:16:01	52.539	28.612	18
2019-12-01	09:16:02	52.539	28.612	18
2019-12-01	09:16:03	52.616	28.611	18
2019-12-01	09:16:04	52.616	28.61	18
2019-12-01	09:16:05	52.616	28.608	18
2019-12-01	09:16:06	52.616	28.612	18
2019-12-01	09:16:07	52.616	28.611	18
2019-12-01	09:16:08	52.616	28.612	18
2019-12-01	09:16:09	52.539	28.614	18
2019-12-01	09:16:10	52.539	28.614	18
2019-12-01	09:16:11	52.539	28.617	18
2019-12-01	09:16:12	52.539	28.615	18
2019-12-01	09:16:13	52.386	28.618	18
2019-12-01	09:16:14	52.539	28.622	18
2019-12-01	09:16:15	52.539	28.623	18
2019-12-01	09:16:16	52.31	28.626	18
2019-12-01	09:16:17	52.386	28.63	18
2019-12-01	09:16:18	52.31	28.637	18
2019-12-01	09:16:19	52.31	28.647	18
2019-12-01	09:16:20	52.233	28.652	18
2019-12-01	09:16:21	52.004	28.655	18
2019-12-01	09:16:22	51.851	28.665	18
2019-12-01	09:16:23	51.545	28.686	18
2019-12-01	09:16:24	51.392	28.695	18
2019-12-01	09:16:25	51.239	28.703	18
2019-12-01	09:16:26	51.01	28.705	18
2019-12-01	09:16:27	50.781	28.7	18
2019-12-01	09:16:28	50.628	28.686	18
2019-12-01	09:16:29	50.475	28.671	18
2019-12-01	09:16:30	50.322	28.654	18
2019-12-01	09:16:31	50.016	28.643	18
2019-12-01	09:16:32	49.71	28.635	18
2019-12-01	09:16:33	49.557	28.63	18
2019-12-01	09:16:34	49.251	28.624	18
2019-12-01	09:16:35	48.945	28.622	18
2019-12-01	09:16:36	48.563	28.621	18
2019-12-01	09:16:37	48.181	28.619	18
2019-12-01	09:16:38	47.722	28.625	18
2019-12-01	09:16:39	47.339	28.623	18
2019-12-01	09:16:40	46.957	28.62	18
2019-12-01	09:16:41	46.651	28.617	18
2019-12-01	09:16:42	46.269	28.618	18
2019-12-01	09:16:43	46.116	28.616	18
2019-12-01	09:16:44	45.81	28.616	18
2019-12-01	09:16:45	45.887	28.615	18
2019-12-01	09:16:46	45.887	28.615	18
2019-12-01	09:16:47	45.734	28.616	18
2019-12-01	09:16:48	45.351	28.615	18
2019-12-01	09:16:49	44.816	28.624	18
2019-12-01	09:16:50	44.434	28.672	18
2019-12-01	09:16:51	44.128	28.707	18
2019-12-01	09:16:52	43.898	28.728	18
2019-12-01	09:16:53	43.516	28.748	18
2019-12-01	09:16:54	43.21	28.757	18
2019-12-01	09:16:55	42.981	28.774	18
2019-12-01	09:16:56	42.981	28.794	18
2019-12-01	09:16:57	42.981	28.809	18
2019-12-01	09:16:58	42.828	28.818	18
2019-12-01	09:16:59	42.522	28.825	18
2019-12-01	09:17:00	42.216	28.831	18
2019-12-01	09:17:01	42.063	28.836	18
2019-12-01	09:17:02	41.986	28.843	18
2019-12-01	09:17:03	41.757	28.846	18
2019-12-01	09:17:04	41.375	28.849	18
2019-12-01	09:17:05	41.222	28.852	18
2019-12-01	09:17:06	40.916	28.858	18
2019-12-01	09:17:07	40.61	28.861	18
2019-12-01	09:17:08	40.457	28.862	18
2019-12-01	09:17:09	40.151	28.865	18
2019-12-01	09:17:10	39.922	28.868	18
2019-12-01	09:17:11	39.845	28.873	18
2019-12-01	09:17:12	39.922	28.876	18
2019-12-01	09:17:13	39.922	28.879	18
2019-12-01	09:17:14	39.845	28.878	18
2019-12-01	09:17:15	39.616	28.879	18
2019-12-01	09:17:16	39.463	28.876	18
2019-12-01	09:17:17	39.386	28.879	18
2019-12-01	09:17:18	39.386	28.879	18
2019-12-01	09:17:19	39.463	28.88	18
2019-12-01	09:17:20	39.386	28.881	18
2019-12-01	09:17:21	39.386	28.882	18
2019-12-01	09:17:22	39.386	28.881	18
2019-12-01	09:17:23	39.386	28.883	18
2019-12-01	09:17:24	39.386	28.885	18
2019-12-01	09:17:25	39.386	28.885	18
2019-12-01	09:17:26	39.386	28.886	18
2019-12-01	09:17:27	39.233	28.885	18
2019-12-01	09:17:28	39.386	28.887	18
2019-12-01	09:17:29	39.463	28.888	18
2019-12-01	09:17:30	39.539	28.891	18
2019-12-01	09:17:31	39.539	28.892	18
2019-12-01	09:17:32	39.463	28.893	18
2019-12-01	09:17:33	39.463	28.894	18
2019-12-01	09:17:34	39.463	28.894	18
2019-12-01	09:17:35	39.463	28.893	18
2019-12-01	09:17:36	39.233	28.893	18
2019-12-01	09:17:37	39.157	28.893	18
2019-12-01	09:17:38	39.157	28.894	18
2019-12-01	09:17:39	39.157	28.897	18
2019-12-01	09:17:40	39.157	28.897	18
2019-12-01	09:17:41	39.233	28.895	18
2019-12-01	09:17:42	39.157	28.896	18
2019-12-01	09:17:43	39.386	28.896	18
2019-12-01	09:17:44	39.463	28.896	18
2019-12-01	09:17:45	39.463	28.896	18
2019-12-01	09:17:46	39.769	28.897	18
2019-12-01	09:17:47	39.922	28.896	18
2019-12-01	09:17:48	40.304	28.897	18
2019-12-01	09:17:49	40.686	28.895	18
2019-12-01	09:17:50	41.222	28.893	18
2019-12-01	09:17:51	41.604	28.89	18
2019-12-01	09:17:52	42.139	28.889	18
2019-12-01	09:17:53	42.598	28.887	18
2019-12-01	09:17:54	43.134	28.879	18
2019-12-01	09:17:55	43.516	28.874	18
2019-12-01	09:17:56	43.975	28.866	18
2019-12-01	09:17:57	44.434	28.851	18
2019-12-01	09:17:58	44.739	28.831	18
2019-12-01	09:17:59	45.198	28.818	18
2019-12-01	09:18:00	45.581	28.811	18
2019-12-01	09:18:01	46.116	28.81	18
2019-12-01	09:18:02	46.345	28.809	18
2019-12-01	09:18:03	46.728	28.805	18
2019-12-01	09:18:04	46.957	28.798	18
2019-12-01	09:18:05	47.339	28.779	18
2019-12-01	09:18:06	47.416	28.766	18
2019-12-01	09:18:07	47.722	28.759	18
2019-12-01	09:18:08	47.875	28.74	18
2019-12-01	09:18:09	48.181	28.727	18
2019-12-01	09:18:10	48.486	28.705	18
2019-12-01	09:18:11	48.869	28.687	18
2019-12-01	09:18:12	49.251	28.665	18
2019-12-01	09:18:13	49.557	28.66	18
2019-12-01	09:18:14	49.939	28.648	18
2019-12-01	09:18:15	50.245	28.639	18
2019-12-01	09:18:16	50.398	28.635	18
2019-12-01	09:18:17	50.628	28.63	18
2019-12-01	09:18:18	50.628	28.627	18
2019-12-01	09:18:19	50.704	28.627	18
2019-12-01	09:18:20	50.704	28.63	18
2019-12-01	09:18:21	50.857	28.628	18
2019-12-01	09:18:22	51.01	28.62	18
2019-12-01	09:18:23	50.857	28.617	18
2019-12-01	09:18:24	51.01	28.61	18
2019-12-01	09:18:25	51.086	28.609	18
2019-12-01	09:18:26	51.163	28.608	18
2019-12-01	09:18:27	51.163	28.607	18
2019-12-01	09:18:28	51.239	28.606	18
2019-12-01	09:18:29	51.469	28.607	18
2019-12-01	09:18:30	51.622	28.605	18
2019-12-01	09:18:31	51.851	28.606	18
2019-12-01	09:18:32	51.851	28.606	18
2019-12-01	09:18:33	51.928	28.606	18
2019-12-01	09:18:34	51.928	28.605	18
2019-12-01	09:18:35	51.928	28.607	18
2019-12-01	09:18:36	51.928	28.607	18
2019-12-01	09:18:37	51.851	28.608	18
2019-12-01	09:18:38	51.775	28.609	18
2019-12-01	09:18:39	51.775	28.606	18
2019-12-01	09:18:40	51.775	28.606	18
2019-12-01	09:18:41	51.851	28.605	18
2019-12-01	09:18:42	51.775	28.605	18
2019-12-01	09:18:43	51.851	28.604	18
2019-12-01	09:18:44	51.851	28.605	18
2019-12-01	09:18:45	51.851	28.606	18
2019-12-01	09:18:46	51.775	28.605	18
2019-12-01	09:18:47	51.851	28.604	18
2019-12-01	09:18:48	51.851	28.604	18
2019-12-01	09:18:49	51.851	28.606	18
2019-12-01	09:18:50	51.928	28.604	18
2019-12-01	09:18:51	51.928	28.605	18
2019-12-01	09:18:52	51.928	28.606	18
2019-12-01	09:18:53	51.928	28.607	18
2019-12-01	09:18:54	51.928	28.608	18
2019-12-01	09:18:55	51.928	28.608	18
2019-12-01	09:18:56	51.928	28.608	18
2019-12-01	09:18:57	51.851	28.608	18
2019-12-01	09:18:58	51.851	28.609	18
2019-12-01	09:18:59	51.928	28.608	18
2019-12-01	09:19:00	51.851	28.608	18
2019-12-01	09:19:01	51.851	28.606	18
2019-12-01	09:19:02	51.928	28.607	18
2019-12-01	09:19:03	51.928	28.607	18
2019-12-01	09:19:04	51.928	28.607	18
2019-12-01	09:19:05	52.004	28.607	18
2019-12-01	09:19:06	51.928	28.607	18
2019-12-01	09:19:07	52.004	28.606	18
2019-12-01	09:19:08	52.004	28.609	18
2019-12-01	09:19:09	52.157	28.606	18
2019-12-01	09:19:10	52.157	28.608	18
2019-12-01	09:19:11	52.157	28.606	18
2019-12-01	09:19:12	52.157	28.606	18
2019-12-01	09:19:13	52.233	28.608	18
2019-12-01	09:19:14	52.157	28.607	18
2019-12-01	09:19:15	52.157	28.604	18
2019-12-01	09:19:16	52.004	28.607	18
2019-12-01	09:19:17	52.157	28.606	18
2019-12-01	09:19:18	52.157	28.606	18
2019-12-01	09:19:19	52.157	28.607	18
2019-12-01	09:19:20	52.157	28.608	18
2019-12-01	09:19:21	52.157	28.607	18
2019-12-01	09:19:22	52.157	28.608	18
2019-12-01	09:19:23	52.004	28.605	18
2019-12-01	09:19:24	52.004	28.605	18
2019-12-01	09:19:25	52.157	28.606	18
2019-12-01	09:19:26	52.157	28.606	18
2019-12-01	09:19:27	52.157	28.604	18
2019-12-01	09:19:28	52.004	28.601	18
2019-12-01	09:19:29	52.004	28.602	18
2019-12-01	09:19:30	52.157	28.604	18
2019-12-01	09:19:31	52.004	28.605	18
2019-12-01	09:19:32	52.004	28.604	18
2019-12-01	09:19:33	52.157	28.604	18
2019-12-01	09:19:34	52.157	28.603	18
2019-12-01	09:19:35	52.157	28.603	18
2019-12-01	09:19:36	52.157	28.602	18
2019-12-01	09:19:37	52.157	28.602	18
2019-12-01	09:19:38	52.157	28.603	18
2019-12-01	09:19:39	52.157	28.603	18
2019-12-01	09:19:40	52.157	28.604	18
2019-12-01	09:19:41	52.157	28.603	18
2019-12-01	09:19:42	52.157	28.603	18
2019-12-01	09:19:43	52.157	28.604	18
2019-12-01	09:19:44	52.157	28.605	18
2019-12-01	09:19:45	52.157	28.604	18
2019-12-01	09:19:46	52.157	28.606	18
2019-12-01	09:19:47	52.004	28.605	18
2019-12-01	09:19:48	52.157	28.605	18
2019-12-01	09:19:49	52.004	28.604	18
2019-12-01	09:19:50	52.233	28.604	18
2019-12-01	09:19:51	52.233	28.605	18
2019-12-01	09:19:52	52.233	28.604	18
2019-12-01	09:19:53	52.31	28.604	18
2019-12-01	09:19:54	52.31	28.605	18
2019-12-01	09:19:55	52.233	28.603	18
2019-12-01	09:19:56	52.233	28.603	18
2019-12-01	09:19:57	52.31	28.603	18
2019-12-01	09:19:58	52.233	28.603	18
2019-12-01	09:19:59	52.233	28.604	18
2019-12-01	09:20:00	52.233	28.604	18
2019-12-01	09:20:01	52.157	28.604	18
2019-12-01	09:20:02	52.233	28.603	18
2019-12-01	09:20:03	52.233	28.605	18
2019-12-01	09:20:04	52.233	28.604	18
2019-12-01	09:20:05	52.233	28.604	18
2019-12-01	09:20:06	52.157	28.602	18
2019-12-01	09:20:07	52.157	28.603	18
2019-12-01	09:20:08	52.157	28.603	18
2019-12-01	09:20:09	52.157	28.603	18
2019-12-01	09:20:10	52.157	28.603	18
2019-12-01	09:20:11	52.004	28.603	18
2019-12-01	09:20:12	52.004	28.604	18
2019-12-01	09:20:13	51.928	28.605	18
2019-12-01	09:20:14	52.004	28.606	18
2019-12-01	09:20:15	52.004	28.605	18
2019-12-01	09:20:16	51.928	28.604	18
2019-12-01	09:20:17	51.851	28.604	18
2019-12-01	09:20:18	51.851	28.605	18
2019-12-01	09:20:19	51.851	28.604	18
2019-12-01	09:20:20	51.851	28.604	18
2019-12-01	09:20:21	51.851	28.605	18
2019-12-01	09:20:22	51.851	28.605	18
2019-12-01	09:20:23	51.851	28.605	18
2019-12-01	09:20:24	51.775	28.606	18
2019-12-01	09:20:25	51.851	28.606	18
2019-12-01	09:20:26	51.775	28.607	18
2019-12-01	09:20:27	51.851	28.606	18
2019-12-01	09:20:28	51.775	28.605	18
2019-12-01	09:20:29	51.775	28.606	18
2019-12-01	09:20:30	51.622	28.606	18
2019-12-01	09:20:31	51.775	28.607	18
2019-12-01	09:20:32	51.622	28.606	18
2019-12-01	09:20:33	51.545	28.606	18
2019-12-01	09:20:34	51.545	28.605	18
2019-12-01	09:20:35	51.545	28.605	18
2019-12-01	09:20:36	51.622	28.605	18
2019-12-01	09:20:37	51.622	28.604	18
2019-12-01	09:20:38	51.545	28.606	18
2019-12-01	09:20:39	51.775	28.606	18
2019-12-01	09:20:40	51.622	28.606	18
2019-12-01	09:20:41	51.775	28.605	18
2019-12-01	09:20:42	51.775	28.602	18
2019-12-01	09:20:43	51.775	28.603	18
2019-12-01	09:20:44	51.775	28.602	18
2019-12-01	09:20:45	51.775	28.602	18
2019-12-01	09:20:46	51.622	28.603	18
2019-12-01	09:20:47	51.622	28.601	18
2019-12-01	09:20:48	51.775	28.6	18
2019-12-01	09:20:49	51.775	28.6	18
2019-12-01	09:20:50	51.775	28.599	18
2019-12-01	09:20:51	51.775	28.598	18
2019-12-01	09:20:52	51.775	28.598	18
2019-12-01	09:20:53	51.775	28.599	18
2019-12-01	09:20:54	51.851	28.598	18
2019-12-01	09:20:55	51.851	28.597	18
2019-12-01	09:20:56	51.851	28.598	18
2019-12-01	09:20:57	51.851	28.598	18
2019-12-01	09:20:58	51.851	28.6	18
2019-12-01	09:20:59	51.851	28.601	18
2019-12-01	09:21:00	51.851	28.599	18
2019-12-01	09:21:01	51.851	28.6	18
2019-12-01	09:21:02	51.928	28.6	18
2019-12-01	09:21:03	51.851	28.6	18
2019-12-01	09:21:04	51.928	28.598	18
2019-12-01	09:21:05	51.851	28.599	18
2019-12-01	09:21:06	51.851	28.601	18
2019-12-01	09:21:07	51.851	28.601	18
2019-12-01	09:21:08	51.851	28.601	18
2019-12-01	09:21:09	51.928	28.598	18
2019-12-01	09:21:10	51.851	28.597	18
2019-12-01	09:21:11	51.851	28.598	18
2019-12-01	09:21:12	51.928	28.599	18
2019-12-01	09:21:13	51.851	28.6	18
2019-12-01	09:21:14	51.775	28.601	18
2019-12-01	09:21:15	51.928	28.599	18
2019-12-01	09:21:16	51.851	28.6	18
2019-12-01	09:21:17	51.851	28.599	18
2019-12-01	09:21:18	51.928	28.599	18
2019-12-01	09:21:19	51.851	28.599	18
2019-12-01	09:21:20	51.851	28.598	18
2019-12-01	09:21:21	51.851	28.597	18
2019-12-01	09:21:22	51.851	28.599	18
2019-12-01	09:21:23	51.851	28.6	18
2019-12-01	09:21:24	51.851	28.599	18
2019-12-01	09:21:25	51.851	28.598	18
2019-12-01	09:21:26	51.928	28.598	18
2019-12-01	09:21:27	51.928	28.596	18
2019-12-01	09:21:28	52.004	28.597	18
2019-12-01	09:21:29	51.928	28.597	18
2019-12-01	09:21:30	52.004	28.597	18
2019-12-01	09:21:31	51.928	28.594	18
2019-12-01	09:21:32	52.157	28.594	18
2019-12-01	09:21:33	52.157	28.594	18
2019-12-01	09:21:34	52.004	28.593	18
2019-12-01	09:21:35	52.004	28.595	18
2019-12-01	09:21:36	52.004	28.593	18
2019-12-01	09:21:37	52.004	28.595	18
2019-12-01	09:21:38	52.004	28.597	18
2019-12-01	09:21:39	52.157	28.595	18
2019-12-01	09:21:40	52.157	28.596	18
2019-12-01	09:21:41	52.157	28.596	18
2019-12-01	09:21:42	52.157	28.595	18
2019-12-01	09:21:43	52.157	28.596	18
2019-12-01	09:21:44	52.004	28.597	18
2019-12-01	09:21:45	52.004	28.595	18
2019-12-01	09:21:46	51.928	28.597	18
2019-12-01	09:21:47	52.004	28.597	18
2019-12-01	09:21:48	52.004	28.598	18
2019-12-01	09:21:49	52.004	28.597	18
2019-12-01	09:21:50	52.004	28.598	18
2019-12-01	09:21:51	52.004	28.598	18
2019-12-01	09:21:52	52.004	28.599	18
2019-12-01	09:21:53	52.004	28.599	18
2019-12-01	09:21:54	52.004	28.597	18
2019-12-01	09:21:55	52.004	28.597	18
2019-12-01	09:21:56	51.928	28.597	18
2019-12-01	09:21:57	52.004	28.595	18
2019-12-01	09:21:58	52.004	28.595	18
2019-12-01	09:21:59	51.928	28.596	18
2019-12-01	09:22:00	51.851	28.597	18
2019-12-01	09:22:01	51.851	28.596	18
2019-12-01	09:22:02	51.622	28.598	18
2019-12-01	09:22:03	51.545	28.598	18
2019-12-01	09:22:04	51.392	28.597	18
2019-12-01	09:22:05	51.392	28.596	18
2019-12-01	09:22:06	51.163	28.595	18
2019-12-01	09:22:07	51.086	28.594	18
2019-12-01	09:22:08	50.857	28.593	18
2019-12-01	09:22:09	50.704	28.592	18
2019-12-01	09:22:10	50.628	28.592	18
2019-12-01	09:22:11	50.322	28.591	18
2019-12-01	09:22:12	50.245	28.591	18
2019-12-01	09:22:13	50.016	28.592	18
2019-12-01	09:22:14	49.939	28.595	18
2019-12-01	09:22:15	49.939	28.594	18
2019-12-01	09:22:16	49.939	28.595	18
2019-12-01	09:22:17	49.939	28.596	18
2019-12-01	09:22:18	49.939	28.596	18
2019-12-01	09:22:19	49.939	28.596	18
2019-12-01	09:22:20	49.939	28.595	18
2019-12-01	09:22:21	49.71	28.596	18
2019-12-01	09:22:22	49.71	28.595	18
2019-12-01	09:22:23	49.71	28.595	18
2019-12-01	09:22:24	49.71	28.596	18
2019-12-01	09:22:25	49.634	28.596	18
2019-12-01	09:22:26	49.634	28.596	18
2019-12-01	09:22:27	49.404	28.594	18
2019-12-01	09:22:28	49.251	28.594	18
2019-12-01	09:22:29	49.022	28.593	18
2019-12-01	09:22:30	48.869	28.598	18
2019-12-01	09:22:31	48.639	28.597	18
2019-12-01	09:22:32	48.41	28.598	18
2019-12-01	09:22:33	48.104	28.597	18
2019-12-01	09:22:34	47.875	28.597	18
2019-12-01	09:22:35	47.875	28.599	18
2019-12-01	09:22:36	47.416	28.601	18
2019-12-01	09:22:37	47.339	28.607	18
2019-12-01	09:22:38	46.957	28.618	18
2019-12-01	09:22:39	46.881	28.626	18
2019-12-01	09:22:40	46.575	28.634	18
2019-12-01	09:22:41	46.269	28.641	18
2019-12-01	09:22:42	46.192	28.658	18
2019-12-01	09:22:43	46.116	28.674	18
2019-12-01	09:22:44	45.81	28.707	18
2019-12-01	09:22:45	45.581	28.717	18
2019-12-01	09:22:46	45.351	28.726	18
2019-12-01	09:22:47	45.045	28.742	18
2019-12-01	09:22:48	44.969	28.752	18
2019-12-01	09:22:49	44.663	28.76	18
2019-12-01	09:22:50	44.357	28.772	18
2019-12-01	09:22:51	44.128	28.784	18
2019-12-01	09:22:52	44.051	28.794	18
2019-12-01	09:22:53	43.898	28.802	18
2019-12-01	09:22:54	43.898	28.806	18
2019-12-01	09:22:55	43.516	28.811	18
2019-12-01	09:22:56	43.363	28.813	18
2019-12-01	09:22:57	43.21	28.818	18
2019-12-01	09:22:58	42.981	28.822	18
2019-12-01	09:22:59	42.828	28.824	18
2019-12-01	09:23:00	42.751	28.829	18
2019-12-01	09:23:01	42.598	28.833	18
2019-12-01	09:23:02	42.216	28.836	18
2019-12-01	09:23:03	42.216	28.84	18
2019-12-01	09:23:04	42.063	28.847	18
2019-12-01	09:23:05	41.986	28.852	18
2019-12-01	09:23:06	41.834	28.856	18
2019-12-01	09:23:07	41.757	28.859	18
2019-12-01	09:23:08	41.604	28.862	18
2019-12-01	09:23:09	41.451	28.863	18
2019-12-01	09:23:10	41.298	28.866	18
2019-12-01	09:23:11	41.298	28.87	18
2019-12-01	09:23:12	41.069	28.872	18
2019-12-01	09:23:13	41.069	28.873	18
2019-12-01	09:23:14	40.916	28.873	18
2019-12-01	09:23:15	40.992	28.874	18
2019-12-01	09:23:16	40.686	28.875	18
2019-12-01	09:23:17	40.61	28.876	18
2019-12-01	09:23:18	40.61	28.879	18
2019-12-01	09:23:19	40.686	28.878	18
2019-12-01	09:23:20	40.686	28.88	18
2019-12-01	09:23:21	40.61	28.88	18
2019-12-01	09:23:22	40.686	28.881	18
2019-12-01	09:23:23	40.686	28.88	18
2019-12-01	09:23:24	40.61	28.881	18
2019-12-01	09:23:25	40.534	28.881	18
2019-12-01	09:23:26	40.534	28.88	18
2019-12-01	09:23:27	40.304	28.879	18
2019-12-01	09:23:28	40.151	28.881	18
2019-12-01	09:23:29	39.922	28.88	18
2019-12-01	09:23:30	39.845	28.881	18
2019-12-01	09:23:31	39.769	28.883	18
2019-12-01	09:23:32	39.463	28.886	18
2019-12-01	09:23:33	39.463	28.887	18
2019-12-01	09:23:34	39.233	28.887	18
2019-12-01	09:23:35	39.233	28.888	18
2019-12-01	09:23:36	39.157	28.888	18
2019-12-01	09:23:37	39.233	28.89	18
2019-12-01	09:23:38	39.233	28.889	18
2019-12-01	09:23:39	39.233	28.889	18
2019-12-01	09:23:40	39.233	28.888	18
2019-12-01	09:23:41	39.233	28.888	18
2019-12-01	09:23:42	39.463	28.888	18
2019-12-01	09:23:43	39.386	28.888	18
2019-12-01	09:23:44	39.386	28.885	18
2019-12-01	09:23:45	39.463	28.885	18
2019-12-01	09:23:46	39.463	28.886	18
2019-12-01	09:23:47	39.539	28.886	18
2019-12-01	09:23:48	39.539	28.886	18
2019-12-01	09:23:49	39.539	28.885	18
2019-12-01	09:23:50	39.616	28.887	18
2019-12-01	09:23:51	39.616	28.887	18
2019-12-01	09:23:52	39.769	28.885	18
2019-12-01	09:23:53	39.845	28.884	18
2019-12-01	09:23:54	39.922	28.884	18
2019-12-01	09:23:55	40.228	28.884	18
2019-12-01	09:23:56	40.686	28.88	18
2019-12-01	09:23:57	41.375	28.87	18
2019-12-01	09:23:58	42.216	28.861	18
2019-12-01	09:23:59	43.134	28.855	18
2019-12-01	09:24:00	44.051	28.853	18
2019-12-01	09:24:01	44.969	28.852	18
2019-12-01	09:24:02	45.887	28.852	18
2019-12-01	09:24:03	46.728	28.847	18
2019-12-01	09:24:04	47.645	28.85	18
2019-12-01	09:24:05	48.486	28.849	18
2019-12-01	09:24:06	49.404	28.846	18
2019-12-01	09:24:07	50.322	28.848	18
2019-12-01	09:24:08	51.163	28.851	18
2019-12-01	09:24:09	51.928	28.844	18
2019-12-01	09:24:10	52.769	28.822	18
2019-12-01	09:24:11	53.457	28.765	18
2019-12-01	09:24:12	54.069	28.7	18
2019-12-01	09:24:13	54.451	28.685	18
2019-12-01	09:24:14	54.833	28.69	18
2019-12-01	09:24:15	55.216	28.688	18
2019-12-01	09:24:16	55.292	28.683	18
2019-12-01	09:24:17	55.369	28.677	18
2019-12-01	09:24:18	55.598	28.676	18
2019-12-01	09:24:19	55.751	28.663	18
2019-12-01	09:24:20	56.057	28.652	18
2019-12-01	09:24:21	56.439	28.657	18
2019-12-01	09:24:22	56.822	28.658	18
2019-12-01	09:24:23	57.127	28.647	18
2019-12-01	09:24:24	57.51	28.639	18
2019-12-01	09:24:25	57.816	28.641	18
2019-12-01	09:24:26	58.274	28.653	18
2019-12-01	09:24:27	58.427	28.652	18
2019-12-01	09:24:28	58.733	28.647	18
2019-12-01	09:24:29	58.81	28.646	18
2019-12-01	09:24:30	59.039	28.649	18
2019-12-01	09:24:31	59.116	28.649	18
2019-12-01	09:24:32	59.116	28.65	18
2019-12-01	09:24:33	59.345	28.658	18
2019-12-01	09:24:34	59.574	28.663	18
2019-12-01	09:24:35	59.727	28.667	18
2019-12-01	09:24:36	59.804	28.663	18
2019-12-01	09:24:37	59.88	28.659	18
2019-12-01	09:24:38	59.804	28.658	18
2019-12-01	09:24:39	59.804	28.66	18
2019-12-01	09:24:40	59.804	28.666	18
2019-12-01	09:24:41	59.727	28.681	18
2019-12-01	09:24:42	59.804	28.694	18
2019-12-01	09:24:43	59.88	28.705	18
2019-12-01	09:24:44	59.88	28.709	18
2019-12-01	09:24:45	59.88	28.702	18
2019-12-01	09:24:46	59.727	28.688	18
2019-12-01	09:24:47	59.498	28.671	18
2019-12-01	09:24:48	59.498	28.655	18
2019-12-01	09:24:49	59.345	28.648	18
2019-12-01	09:24:50	59.345	28.643	18
2019-12-01	09:24:51	59.192	28.638	18
2019-12-01	09:24:52	59.116	28.637	18
2019-12-01	09:24:53	58.963	28.642	18
2019-12-01	09:24:54	58.963	28.65	18
2019-12-01	09:24:55	58.81	28.66	18
2019-12-01	09:24:56	58.733	28.67	18
2019-12-01	09:24:57	58.81	28.685	18
2019-12-01	09:24:58	58.733	28.693	18
2019-12-01	09:24:59	58.733	28.696	18
2019-12-01	09:25:00	58.657	28.699	18
2019-12-01	09:25:01	58.58	28.702	18
2019-12-01	09:25:02	58.58	28.702	18
2019-12-01	09:25:03	58.427	28.703	18
2019-12-01	09:25:04	58.427	28.703	18
2019-12-01	09:25:05	58.427	28.705	18
2019-12-01	09:25:06	58.351	28.707	18
2019-12-01	09:25:07	58.351	28.706	18
2019-12-01	09:25:08	58.351	28.705	18
2019-12-01	09:25:09	58.274	28.705	18
2019-12-01	09:25:10	58.274	28.705	18
2019-12-01	09:25:11	58.274	28.706	18
2019-12-01	09:25:12	58.274	28.708	18
2019-12-01	09:25:13	58.351	28.71	18
2019-12-01	09:25:14	58.351	28.712	18
2019-12-01	09:25:15	58.351	28.714	18
2019-12-01	09:25:16	58.427	28.714	18
2019-12-01	09:25:17	58.58	28.716	18
2019-12-01	09:25:18	58.657	28.718	18
2019-12-01	09:25:19	58.733	28.722	18
2019-12-01	09:25:20	58.963	28.721	18
2019-12-01	09:25:21	59.345	28.722	18
2019-12-01	09:25:22	59.727	28.714	18
2019-12-01	09:25:23	59.957	28.697	18
2019-12-01	09:25:24	60.186	28.694	18
2019-12-01	09:25:25	60.492	28.687	18
2019-12-01	09:25:26	60.568	28.682	18
2019-12-01	09:25:27	60.645	28.679	18
2019-12-01	09:25:28	60.645	28.678	18
2019-12-01	09:25:29	60.874	28.676	18
2019-12-01	09:25:30	60.874	28.673	18
2019-12-01	09:25:31	61.027	28.669	18
2019-12-01	09:25:32	61.027	28.663	18
2019-12-01	09:25:33	61.18	28.658	18
2019-12-01	09:25:34	61.18	28.66	18
2019-12-01	09:25:35	61.257	28.657	18
2019-12-01	09:25:36	61.333	28.653	18
2019-12-01	09:25:37	61.257	28.651	18
2019-12-01	09:25:38	61.333	28.647	18
2019-12-01	09:25:39	61.333	28.65	18
2019-12-01	09:25:40	61.333	28.647	18
2019-12-01	09:25:41	61.333	28.644	18
2019-12-01	09:25:42	61.333	28.641	18
2019-12-01	09:25:43	61.257	28.639	18
2019-12-01	09:25:44	61.333	28.639	18
2019-12-01	09:25:45	61.257	28.636	18
2019-12-01	09:25:46	61.333	28.638	18
2019-12-01	09:25:47	61.257	28.641	18
2019-12-01	09:25:48	61.333	28.644	18
2019-12-01	09:25:49	61.257	28.648	18
2019-12-01	09:25:50	61.333	28.647	18
2019-12-01	09:25:51	61.41	28.647	18
2019-12-01	09:25:52	61.41	28.645	18
2019-12-01	09:25:53	61.41	28.641	18
2019-12-01	09:25:54	61.333	28.641	18
2019-12-01	09:25:55	61.41	28.642	18
2019-12-01	09:25:56	61.41	28.641	18
2019-12-01	09:25:57	61.562	28.638	18
2019-12-01	09:25:58	61.41	28.633	18
2019-12-01	09:25:59	61.333	28.633	18
2019-12-01	09:26:00	61.41	28.631	18
2019-12-01	09:26:01	61.333	28.629	18
2019-12-01	09:26:02	61.257	28.633	18
2019-12-01	09:26:03	61.257	28.635	18
2019-12-01	09:26:04	61.257	28.634	18
2019-12-01	09:26:05	61.18	28.633	18
2019-12-01	09:26:06	61.18	28.63	18
2019-12-01	09:26:07	60.951	28.629	18
2019-12-01	09:26:08	60.951	28.631	18
2019-12-01	09:26:09	60.874	28.632	18
2019-12-01	09:26:10	60.874	28.633	18
2019-12-01	09:26:11	60.798	28.631	18
2019-12-01	09:26:12	60.874	28.633	18
2019-12-01	09:26:13	60.798	28.633	18
2019-12-01	09:26:14	60.645	28.633	18
2019-12-01	09:26:15	60.798	28.633	18
2019-12-01	09:26:16	60.645	28.635	18
2019-12-01	09:26:17	60.645	28.633	18
2019-12-01	09:26:18	60.645	28.633	18
2019-12-01	09:26:19	60.645	28.631	18
2019-12-01	09:26:20	60.645	28.633	18
2019-12-01	09:26:21	60.568	28.635	18
2019-12-01	09:26:22	60.568	28.64	18
2019-12-01	09:26:23	60.645	28.642	18
2019-12-01	09:26:24	60.568	28.646	18
2019-12-01	09:26:25	60.568	28.649	18
2019-12-01	09:26:26	60.645	28.65	18
2019-12-01	09:26:27	60.645	28.652	18
2019-12-01	09:26:28	60.798	28.654	18
2019-12-01	09:26:29	60.798	28.654	18
2019-12-01	09:26:30	60.798	28.653	18
2019-12-01	09:26:31	60.798	28.646	18
2019-12-01	09:26:32	60.874	28.639	18
2019-12-01	09:26:33	60.951	28.635	18
2019-12-01	09:26:34	60.951	28.634	18
2019-12-01	09:26:35	60.951	28.634	18
2019-12-01	09:26:36	60.951	28.632	18
2019-12-01	09:26:37	60.951	28.632	18
2019-12-01	09:26:38	60.951	28.631	18
2019-12-01	09:26:39	61.027	28.63	18
2019-12-01	09:26:40	61.027	28.63	18
2019-12-01	09:26:41	61.027	28.629	18
2019-12-01	09:26:42	61.027	28.629	18
2019-12-01	09:26:43	61.257	28.626	18
2019-12-01	09:26:44	61.18	28.627	18
2019-12-01	09:26:45	61.257	28.625	18
2019-12-01	09:26:46	61.333	28.626	18
2019-12-01	09:26:47	61.257	28.625	18
2019-12-01	09:26:48	61.41	28.625	18
2019-12-01	09:26:49	61.333	28.625	18
2019-12-01	09:26:50	61.562	28.625	18
2019-12-01	09:26:51	61.562	28.627	18
2019-12-01	09:26:52	61.562	28.626	18
2019-12-01	09:26:53	61.562	28.627	18
2019-12-01	09:26:54	61.639	28.627	18
2019-12-01	09:26:55	61.639	28.627	18
2019-12-01	09:26:56	61.639	28.627	18
2019-12-01	09:26:57	61.715	28.628	18
2019-12-01	09:26:58	61.792	28.629	18
2019-12-01	09:26:59	61.792	28.629	18
2019-12-01	09:27:00	61.792	28.628	18
2019-12-01	09:27:01	61.945	28.628	18
2019-12-01	09:27:02	61.792	28.628	18
2019-12-01	09:27:03	61.792	28.627	18
2019-12-01	09:27:04	61.715	28.628	18
2019-12-01	09:27:05	61.792	28.629	18
2019-12-01	09:27:06	61.715	28.63	18
2019-12-01	09:27:07	61.715	28.63	18
2019-12-01	09:27:08	61.792	28.629	18
2019-12-01	09:27:09	61.715	28.626	18
2019-12-01	09:27:10	61.715	28.625	18
2019-12-01	09:27:11	61.792	28.623	18
2019-12-01	09:27:12	61.792	28.625	18
2019-12-01	09:27:13	61.792	28.624	18
2019-12-01	09:27:14	61.715	28.623	18
2019-12-01	09:27:15	61.715	28.623	18
2019-12-01	09:27:16	61.639	28.623	18
2019-12-01	09:27:17	61.715	28.624	18
2019-12-01	09:27:18	61.715	28.627	18
2019-12-01	09:27:19	61.639	28.624	18
2019-12-01	09:27:20	61.715	28.623	18
2019-12-01	09:27:21	61.715	28.624	18
2019-12-01	09:27:22	61.639	28.624	18
2019-12-01	09:27:23	61.639	28.621	18
2019-12-01	09:27:24	61.715	28.623	18
2019-12-01	09:27:25	61.639	28.621	18
2019-12-01	09:27:26	61.639	28.621	18
2019-12-01	09:27:27	61.715	28.622	18
2019-12-01	09:27:28	61.792	28.619	18
2019-12-01	09:27:29	61.945	28.62	18
2019-12-01	09:27:30	61.792	28.62	18
2019-12-01	09:27:31	61.945	28.62	18
2019-12-01	09:27:32	61.945	28.618	18
2019-12-01	09:27:33	61.792	28.619	18
2019-12-01	09:27:34	61.945	28.62	18
2019-12-01	09:27:35	61.945	28.62	18
2019-12-01	09:27:36	61.945	28.622	18
2019-12-01	09:27:37	62.021	28.621	18
2019-12-01	09:27:38	62.021	28.621	18
2019-12-01	09:27:39	62.021	28.622	18
2019-12-01	09:27:40	62.021	28.623	18
2019-12-01	09:27:41	62.098	28.624	18
2019-12-01	09:27:42	62.021	28.623	18
2019-12-01	09:27:43	62.098	28.625	18
2019-12-01	09:27:44	62.174	28.626	18
2019-12-01	09:27:45	62.174	28.627	18
2019-12-01	09:27:46	62.174	28.628	18
2019-12-01	09:27:47	62.327	28.627	18
2019-12-01	09:27:48	62.327	28.627	18
2019-12-01	09:27:49	62.327	28.626	18
2019-12-01	09:27:50	62.404	28.626	18
2019-12-01	09:27:51	62.404	28.625	18
2019-12-01	09:27:52	62.327	28.623	18
2019-12-01	09:27:53	62.404	28.624	18
2019-12-01	09:27:54	62.327	28.622	18
2019-12-01	09:27:55	62.327	28.623	18
2019-12-01	09:27:56	62.327	28.624	18
2019-12-01	09:27:57	62.327	28.623	18
2019-12-01	09:27:58	62.174	28.624	18
2019-12-01	09:27:59	62.174	28.624	18
2019-12-01	09:28:00	62.327	28.625	18
2019-12-01	09:28:01	62.327	28.625	18
2019-12-01	09:28:02	62.327	28.625	18
2019-12-01	09:28:03	62.404	28.624	18
2019-12-01	09:28:04	62.327	28.624	18
2019-12-01	09:28:05	62.327	28.624	18
2019-12-01	09:28:06	62.327	28.624	18
2019-12-01	09:28:07	62.404	28.624	18
2019-12-01	09:28:08	62.327	28.624	18
2019-12-01	09:28:09	62.327	28.624	18
2019-12-01	09:28:10	62.327	28.623	18
2019-12-01	09:28:11	62.327	28.624	18
2019-12-01	09:28:12	62.327	28.624	18
2019-12-01	09:28:13	62.404	28.624	18
2019-12-01	09:28:14	62.327	28.624	18
2019-12-01	09:28:15	62.327	28.625	18
2019-12-01	09:28:16	62.404	28.625	18
2019-12-01	09:28:17	62.327	28.625	18
2019-12-01	09:28:18	62.327	28.625	18
2019-12-01	09:28:19	62.327	28.626	18
2019-12-01	09:28:20	62.327	28.627	18
2019-12-01	09:28:21	62.327	28.627	18
2019-12-01	09:28:22	62.327	28.628	18
2019-12-01	09:28:23	62.404	28.627	18
2019-12-01	09:28:24	62.327	28.627	18
2019-12-01	09:28:25	62.174	28.628	18
2019-12-01	09:28:26	62.098	28.627	18
2019-12-01	09:28:27	62.098	28.629	18
2019-12-01	09:28:28	61.792	28.628	18
2019-12-01	09:28:29	61.639	28.631	18
2019-12-01	09:28:30	61.257	28.631	18
2019-12-01	09:28:31	61.027	28.633	18
2019-12-01	09:28:32	60.798	28.633	18
2019-12-01	09:28:33	60.339	28.633	18
2019-12-01	09:28:34	60.186	28.637	18
2019-12-01	09:28:35	59.804	28.637	18
2019-12-01	09:28:36	59.421	28.638	18
2019-12-01	09:28:37	59.039	28.642	18
2019-12-01	09:28:38	58.81	28.642	18
2019-12-01	09:28:39	58.427	28.642	18
2019-12-01	09:28:40	57.969	28.644	18
2019-12-01	09:28:41	57.663	28.643	18
2019-12-01	09:28:42	57.28	28.645	18
2019-12-01	09:28:43	56.898	28.645	18
2019-12-01	09:28:44	56.669	28.644	18
2019-12-01	09:28:45	56.286	28.645	18
2019-12-01	09:28:46	55.98	28.648	18
2019-12-01	09:28:47	55.675	28.651	18
2019-12-01	09:28:48	55.292	28.652	18
2019-12-01	09:28:49	55.063	28.656	18
2019-12-01	09:28:50	54.91	28.66	18
2019-12-01	09:28:51	54.604	28.667	18
2019-12-01	09:28:52	54.528	28.675	18
2019-12-01	09:28:53	54.298	28.681	18
2019-12-01	09:28:54	54.069	28.686	18
2019-12-01	09:28:55	53.686	28.692	18
2019-12-01	09:28:56	53.457	28.691	18
2019-12-01	09:28:57	53.151	28.692	18
2019-12-01	09:28:58	52.998	28.691	18
2019-12-01	09:28:59	52.998	28.69	18
2019-12-01	09:29:00	52.922	28.687	18
2019-12-01	09:29:01	52.922	28.687	18
2019-12-01	09:29:02	52.769	28.686	18
2019-12-01	09:29:03	52.769	28.676	18
2019-12-01	09:29:04	52.922	28.665	18
2019-12-01	09:29:05	53.151	28.659	18
2019-12-01	09:29:06	53.304	28.65	18
2019-12-01	09:29:07	53.38	28.644	18
2019-12-01	09:29:08	53.457	28.638	18
2019-12-01	09:29:09	53.533	28.635	18
2019-12-01	09:29:10	53.686	28.632	18
2019-12-01	09:29:11	53.763	28.631	18
2019-12-01	09:29:12	53.839	28.632	18
2019-12-01	09:29:13	53.839	28.631	18
2019-12-01	09:29:14	53.839	28.632	18
2019-12-01	09:29:15	53.763	28.633	18
2019-12-01	09:29:16	53.839	28.634	18
2019-12-01	09:29:17	53.763	28.635	18
2019-12-01	09:29:18	53.763	28.635	18
2019-12-01	09:29:19	53.839	28.635	18
2019-12-01	09:29:20	53.763	28.635	18
2019-12-01	09:29:21	53.686	28.635	18
2019-12-01	09:29:22	53.763	28.634	18
2019-12-01	09:29:23	53.916	28.632	18
2019-12-01	09:29:24	54.145	28.631	18
2019-12-01	09:29:25	54.222	28.631	18
2019-12-01	09:29:26	54.451	28.633	18
2019-12-01	09:29:27	54.68	28.635	18
2019-12-01	09:29:28	54.986	28.635	18
2019-12-01	09:29:29	55.292	28.634	18
2019-12-01	09:29:30	55.751	28.634	18
2019-12-01	09:29:31	56.286	28.63	18
2019-12-01	09:29:32	56.822	28.632	18
2019-12-01	09:29:33	57.433	28.634	18
2019-12-01	09:29:34	57.892	28.634	18
2019-12-01	09:29:35	58.274	28.631	18
2019-12-01	09:29:36	58.657	28.628	18
2019-12-01	09:29:37	58.963	28.629	18
2019-12-01	09:29:38	59.192	28.631	18
2019-12-01	09:29:39	59.498	28.633	18
2019-12-01	09:29:40	59.804	28.635	18
2019-12-01	09:29:41	60.11	28.637	18
2019-12-01	09:29:42	60.339	28.642	18
2019-12-01	09:29:43	60.798	28.643	18
2019-12-01	09:29:44	60.951	28.642	18
2019-12-01	09:29:45	60.951	28.639	18
2019-12-01	09:29:46	61.027	28.64	18
2019-12-01	09:29:47	61.027	28.635	18
2019-12-01	09:29:48	60.874	28.635	18
2019-12-01	09:29:49	60.568	28.632	18
2019-12-01	09:29:50	60.568	28.632	18
2019-12-01	09:29:51	60.263	28.631	18
2019-12-01	09:29:52	59.957	28.63	18
2019-12-01	09:29:53	59.804	28.63	18
2019-12-01	09:29:54	59.574	28.634	18
2019-12-01	09:29:55	59.421	28.639	18
2019-12-01	09:29:56	59.192	28.647	18
2019-12-01	09:29:57	59.039	28.652	18
2019-12-01	09:29:58	58.81	28.652	18
2019-12-01	09:29:59	58.733	28.649	18
2019-12-01	09:30:00	58.657	28.651	18
2019-12-01	09:30:01	58.58	28.657	18
2019-12-01	09:30:02	58.58	28.666	18
2019-12-01	09:30:03	58.58	28.68	18
2019-12-01	09:30:04	58.427	28.699	18
2019-12-01	09:30:05	58.198	28.695	18
2019-12-01	09:30:06	58.045	28.683	18
2019-12-01	09:30:07	58.045	28.688	18
2019-12-01	09:30:08	57.969	28.698	18
2019-12-01	09:30:09	57.969	28.715	18
2019-12-01	09:30:10	57.892	28.73	18
2019-12-01	09:30:11	57.816	28.739	18
2019-12-01	09:30:12	57.586	28.749	18
2019-12-01	09:30:13	57.433	28.757	18
2019-12-01	09:30:14	57.28	28.76	18
2019-12-01	09:30:15	57.204	28.76	18
2019-12-01	09:30:16	57.127	28.761	18
2019-12-01	09:30:17	57.051	28.756	18
2019-12-01	09:30:18	57.051	28.749	18
2019-12-01	09:30:19	56.898	28.734	18
2019-12-01	09:30:20	56.669	28.727	18
2019-12-01	09:30:21	56.439	28.724	18
2019-12-01	09:30:22	56.133	28.726	18
2019-12-01	09:30:23	55.904	28.73	18
2019-12-01	09:30:24	55.675	28.737	18
2019-12-01	09:30:25	55.369	28.75	18
2019-12-01	09:30:26	55.063	28.759	18
2019-12-01	09:30:27	54.986	28.766	18
2019-12-01	09:30:28	54.833	28.77	18
2019-12-01	09:30:29	54.68	28.771	18
2019-12-01	09:30:30	54.528	28.774	18
2019-12-01	09:30:31	54.451	28.775	18
2019-12-01	09:30:32	54.222	28.777	18
2019-12-01	09:30:33	54.145	28.778	18
2019-12-01	09:30:34	54.069	28.778	18
2019-12-01	09:30:35	53.839	28.779	18
2019-12-01	09:30:36	53.763	28.78	18
2019-12-01	09:30:37	53.533	28.78	18
2019-12-01	09:30:38	53.38	28.781	18
2019-12-01	09:30:39	53.151	28.782	18
2019-12-01	09:30:40	53.151	28.781	18
2019-12-01	09:30:41	53.075	28.782	18
2019-12-01	09:30:42	52.998	28.781	18
2019-12-01	09:30:43	52.922	28.78	18
2019-12-01	09:30:44	52.692	28.781	18
2019-12-01	09:30:45	52.616	28.78	18
2019-12-01	09:30:46	52.386	28.781	18
2019-12-01	09:30:47	52.31	28.782	18
2019-12-01	09:30:48	52.157	28.781	18
2019-12-01	09:30:49	51.928	28.782	18
2019-12-01	09:30:50	51.851	28.783	18
2019-12-01	09:30:51	51.622	28.785	18
2019-12-01	09:30:52	51.392	28.786	18
2019-12-01	09:30:53	51.01	28.786	18
2019-12-01	09:30:54	50.704	28.787	18
2019-12-01	09:30:55	50.245	28.787	18
2019-12-01	09:30:56	49.71	28.787	18
2019-12-01	09:30:57	49.328	28.787	18
2019-12-01	09:30:58	48.945	28.787	18
2019-12-01	09:30:59	48.792	28.789	18
2019-12-01	09:31:00	48.486	28.788	18
2019-12-01	09:31:01	48.257	28.788	18
2019-12-01	09:31:02	48.028	28.793	18
2019-12-01	09:31:03	47.492	28.797	18
2019-12-01	09:31:04	46.957	28.798	18
2019-12-01	09:31:05	46.498	28.799	18
2019-12-01	09:31:06	46.269	28.798	18
2019-12-01	09:31:07	45.963	28.797	18
2019-12-01	09:31:08	45.81	28.801	18
2019-12-01	09:31:09	45.504	28.805	18
2019-12-01	09:31:10	45.198	28.807	18
2019-12-01	09:31:11	44.969	28.81	18
2019-12-01	09:31:12	44.51	28.812	18
2019-12-01	09:31:13	44.051	28.814	18
2019-12-01	09:31:14	43.669	28.816	18
2019-12-01	09:31:15	43.287	28.818	18
2019-12-01	09:31:16	43.134	28.819	18
2019-12-01	09:31:17	42.828	28.821	18
2019-12-01	09:31:18	42.522	28.823	18
2019-12-01	09:31:19	42.369	28.826	18
2019-12-01	09:31:20	42.063	28.827	18
2019-12-01	09:31:21	41.757	28.829	18
2019-12-01	09:31:22	41.451	28.829	18
2019-12-01	09:31:23	41.375	28.829	18
2019-12-01	09:31:24	41.222	28.831	18
2019-12-01	09:31:25	40.992	28.833	18
2019-12-01	09:31:26	40.839	28.834	18
2019-12-01	09:31:27	40.61	28.836	18
2019-12-01	09:31:28	40.457	28.835	18
2019-12-01	09:31:29	40.151	28.836	18
2019-12-01	09:31:30	40.075	28.836	18
2019-12-01	09:31:31	39.922	28.836	18
2019-12-01	09:31:32	39.845	28.836	18
2019-12-01	09:31:33	39.616	28.835	18
2019-12-01	09:31:34	39.463	28.836	18
2019-12-01	09:31:35	39.233	28.836	18
2019-12-01	09:31:36	39.157	28.838	18
2019-12-01	09:31:37	38.851	28.839	18
2019-12-01	09:31:38	38.775	28.84	18
2019-12-01	09:31:39	38.469	28.84	18
2019-12-01	09:31:40	38.392	28.839	18
2019-12-01	09:31:41	38.086	28.836	18
2019-12-01	09:31:42	37.704	28.836	18
2019-12-01	09:31:43	37.322	28.836	18
2019-12-01	09:31:44	36.939	28.835	18
2019-12-01	09:31:45	36.557	28.835	18
2019-12-01	09:31:46	36.175	28.836	18
2019-12-01	09:31:47	35.716	28.839	18
2019-12-01	09:31:48	35.333	28.842	18
2019-12-01	09:31:49	34.875	28.844	18
2019-12-01	09:31:50	34.569	28.845	18
2019-12-01	09:31:51	34.186	28.845	18
2019-12-01	09:31:52	33.804	28.845	18
2019-12-01	09:31:53	33.574	28.846	18
2019-12-01	09:31:54	33.422	28.849	18
2019-12-01	09:31:55	33.116	28.849	18
2019-12-01	09:31:56	33.039	28.849	18
2019-12-01	09:31:57	32.963	28.85	18
2019-12-01	09:31:58	32.963	28.85	18
2019-12-01	09:31:59	33.039	28.85	18
2019-12-01	09:32:00	32.963	28.849	18
2019-12-01	09:32:01	32.733	28.851	18
2019-12-01	09:32:02	32.58	28.851	18
2019-12-01	09:32:03	32.657	28.852	18
2019-12-01	09:32:04	32.81	28.855	18
2019-12-01	09:32:05	33.039	28.859	18
2019-12-01	09:32:06	33.039	28.865	18
2019-12-01	09:32:07	32.81	28.871	18
2019-12-01	09:32:08	32.58	28.876	18
2019-12-01	09:32:09	32.657	28.88	18
2019-12-01	09:32:10	32.657	28.882	18
2019-12-01	09:32:11	32.81	28.876	18
2019-12-01	09:32:12	32.81	28.872	18
2019-12-01	09:32:13	32.58	28.869	18
2019-12-01	09:32:14	32.274	28.872	18
2019-12-01	09:32:15	32.198	28.877	18
2019-12-01	09:32:16	32.351	28.881	18
2019-12-01	09:32:17	32.427	28.879	18
2019-12-01	09:32:18	32.427	28.881	18
2019-12-01	09:32:19	32.198	28.883	18
2019-12-01	09:32:20	32.198	28.885	18
2019-12-01	09:32:21	32.274	28.884	18
2019-12-01	09:32:22	32.427	28.883	18
2019-12-01	09:32:23	32.58	28.884	18
2019-12-01	09:32:24	32.58	28.884	18
2019-12-01	09:32:25	32.58	28.883	18
2019-12-01	09:32:26	32.58	28.884	18
2019-12-01	09:32:27	32.351	28.884	18
2019-12-01	09:32:28	31.892	28.885	18
2019-12-01	09:32:29	31.663	28.885	18
2019-12-01	09:32:30	31.51	28.888	18
2019-12-01	09:32:31	31.28	28.892	18
2019-12-01	09:32:32	31.127	28.895	18
2019-12-01	09:32:33	30.821	28.896	18
2019-12-01	09:32:34	30.745	28.897	18
2019-12-01	09:32:35	30.745	28.899	18
2019-12-01	09:32:36	30.668	28.899	18
2019-12-01	09:32:37	30.439	28.899	18
2019-12-01	09:32:38	30.363	28.899	18
2019-12-01	09:32:39	30.286	28.9	18
2019-12-01	09:32:40	30.057	28.9	18
2019-12-01	09:32:41	29.598	28.899	18
2019-12-01	09:32:42	29.521	28.901	18
2019-12-01	09:32:43	29.292	28.901	18
2019-12-01	09:32:44	28.909	28.9	18
2019-12-01	09:32:45	28.68	28.902	18
2019-12-01	09:32:46	28.527	28.904	18
2019-12-01	09:32:47	28.298	28.907	18
2019-12-01	09:32:48	28.068	28.907	18
2019-12-01	09:32:49	27.762	28.908	18
2019-12-01	09:32:50	27.38	28.908	18
2019-12-01	09:32:51	27.151	28.907	18
2019-12-01	09:32:52	26.998	28.906	18
2019-12-01	09:32:53	26.998	28.905	18
2019-12-01	09:32:54	26.998	28.906	18
2019-12-01	09:32:55	27.151	28.907	18
2019-12-01	09:32:56	27.456	28.906	18
2019-12-01	09:32:57	27.762	28.906	18
2019-12-01	09:32:58	28.221	28.908	18
2019-12-01	09:32:59	28.604	28.907	18
2019-12-01	09:33:00	28.986	28.906	18
2019-12-01	09:33:01	29.521	28.906	18
2019-12-01	09:33:02	29.904	28.906	18
2019-12-01	09:33:03	30.363	28.905	18
2019-12-01	09:33:04	30.821	28.905	18
2019-12-01	09:33:05	31.204	28.904	18
2019-12-01	09:33:06	31.663	28.904	18
2019-12-01	09:33:07	32.045	28.904	18
2019-12-01	09:33:08	32.58	28.904	18
2019-12-01	09:33:09	32.963	28.903	18
2019-12-01	09:33:10	33.345	28.902	18
2019-12-01	09:33:11	33.574	28.901	18
2019-12-01	09:33:12	33.88	28.902	18
2019-12-01	09:33:13	34.186	28.902	18
2019-12-01	09:33:14	34.569	28.903	18
2019-12-01	09:33:15	34.875	28.901	18
2019-12-01	09:33:16	35.257	28.899	18
2019-12-01	09:33:17	35.639	28.895	18
2019-12-01	09:33:18	36.022	28.892	18
2019-12-01	09:33:19	36.404	28.89	18
2019-12-01	09:33:20	36.786	28.885	18
2019-12-01	09:33:21	37.245	28.881	18
2019-12-01	09:33:22	37.628	28.876	18
2019-12-01	09:33:23	38.01	28.87	18
2019-12-01	09:33:24	38.392	28.865	18
2019-12-01	09:33:25	38.775	28.861	18
2019-12-01	09:33:26	39.233	28.856	18
2019-12-01	09:33:27	39.539	28.86	18
2019-12-01	09:33:28	39.922	28.859	18
2019-12-01	09:33:29	40.304	28.852	18
2019-12-01	09:33:30	40.839	28.838	18
2019-12-01	09:33:31	41.222	28.83	18
2019-12-01	09:33:32	41.604	28.822	18
2019-12-01	09:33:33	42.063	28.813	18
2019-12-01	09:33:34	42.369	28.811	18
2019-12-01	09:33:35	42.598	28.799	18
2019-12-01	09:33:36	42.828	28.788	18
2019-12-01	09:33:37	42.828	28.781	18
2019-12-01	09:33:38	42.598	28.776	18
2019-12-01	09:33:39	42.751	28.777	18
2019-12-01	09:33:40	42.598	28.779	18
2019-12-01	09:33:41	42.445	28.778	18
2019-12-01	09:33:42	42.063	28.776	18
2019-12-01	09:33:43	41.757	28.777	18
2019-12-01	09:33:44	41.986	28.778	18
2019-12-01	09:33:45	41.834	28.779	18
2019-12-01	09:33:46	42.216	28.779	18
2019-12-01	09:33:47	42.445	28.777	18
2019-12-01	09:33:48	42.828	28.777	18
2019-12-01	09:33:49	43.21	28.776	18
2019-12-01	09:33:50	43.516	28.774	18
2019-12-01	09:33:51	43.975	28.77	18
2019-12-01	09:33:52	44.357	28.763	18
2019-12-01	09:33:53	44.739	28.755	18
2019-12-01	09:33:54	45.122	28.723	18
2019-12-01	09:33:55	45.428	28.689	18
2019-12-01	09:33:56	45.81	28.668	18
2019-12-01	09:33:57	46.192	28.653	18
2019-12-01	09:33:58	46.575	28.646	18
2019-12-01	09:33:59	47.034	28.637	18
2019-12-01	09:34:00	47.339	28.636	18
2019-12-01	09:34:01	47.722	28.636	18
2019-12-01	09:34:02	48.028	28.636	18
2019-12-01	09:34:03	48.41	28.634	18
2019-12-01	09:34:04	48.792	28.631	18
2019-12-01	09:34:05	49.175	28.63	18
2019-12-01	09:34:06	49.557	28.631	18
2019-12-01	09:34:07	49.71	28.62	18
2019-12-01	09:34:08	49.939	28.612	18
2019-12-01	09:34:09	50.016	28.611	18
2019-12-01	09:34:10	50.016	28.61	18
2019-12-01	09:34:11	50.245	28.61	18
2019-12-01	09:34:12	50.322	28.604	18
2019-12-01	09:34:13	50.322	28.6	18
2019-12-01	09:34:14	50.398	28.596	18
2019-12-01	09:34:15	50.398	28.602	18
2019-12-01	09:34:16	50.322	28.602	18
2019-12-01	09:34:17	50.398	28.596	18
2019-12-01	09:34:18	50.475	28.595	18
2019-12-01	09:34:19	50.322	28.596	18
2019-12-01	09:34:20	50.398	28.599	18
2019-12-01	09:34:21	50.628	28.601	18
2019-12-01	09:34:22	50.781	28.6	18
2019-12-01	09:34:23	51.163	28.595	18
2019-12-01	09:34:24	51.469	28.592	18
2019-12-01	09:34:25	51.851	28.589	18
2019-12-01	09:34:26	52.233	28.588	18
2019-12-01	09:34:27	52.539	28.587	18
2019-12-01	09:34:28	52.998	28.585	18
2019-12-01	09:34:29	53.457	28.587	18
2019-12-01	09:34:30	53.763	28.588	18
2019-12-01	09:34:31	54.145	28.59	18
2019-12-01	09:34:32	54.222	28.594	18
2019-12-01	09:34:33	54.528	28.6	18
2019-12-01	09:34:34	54.528	28.602	18
2019-12-01	09:34:35	54.604	28.604	18
2019-12-01	09:34:36	54.604	28.605	18
2019-12-01	09:34:37	54.604	28.61	18
2019-12-01	09:34:38	54.68	28.602	18
2019-12-01	09:34:39	54.68	28.595	18
2019-12-01	09:34:40	54.986	28.592	18
2019-12-01	09:34:41	54.986	28.589	18
2019-12-01	09:34:42	54.91	28.589	18
2019-12-01	09:34:43	54.68	28.592	18
2019-12-01	09:34:44	54.68	28.595	18
2019-12-01	09:34:45	54.68	28.599	18
2019-12-01	09:34:46	54.91	28.604	18
2019-12-01	09:34:47	55.292	28.606	18
2019-12-01	09:34:48	55.598	28.607	18
2019-12-01	09:34:49	55.98	28.606	18
2019-12-01	09:34:50	56.363	28.607	18
2019-12-01	09:34:51	56.898	28.604	18
2019-12-01	09:34:52	57.204	28.604	18
2019-12-01	09:34:53	57.204	28.603	18
2019-12-01	09:34:54	57.204	28.607	18
2019-12-01	09:34:55	56.898	28.61	18
2019-12-01	09:34:56	56.822	28.615	18
2019-12-01	09:34:57	57.051	28.617	18
2019-12-01	09:34:58	57.127	28.618	18
2019-12-01	09:34:59	57.433	28.62	18
2019-12-01	09:35:00	57.816	28.618	18
2019-12-01	09:35:01	58.198	28.619	18
2019-12-01	09:35:02	58.351	28.618	18
2019-12-01	09:35:03	58.733	28.619	18
2019-12-01	09:35:04	58.81	28.619	18
2019-12-01	09:35:05	58.963	28.617	18
2019-12-01	09:35:06	58.81	28.615	18
2019-12-01	09:35:07	58.58	28.612	18
2019-12-01	09:35:08	58.198	28.616	18
2019-12-01	09:35:09	57.892	28.616	18
2019-12-01	09:35:10	57.586	28.616	18
2019-12-01	09:35:11	57.586	28.618	18
2019-12-01	09:35:12	57.816	28.617	18
2019-12-01	09:35:13	58.198	28.618	18
2019-12-01	09:35:14	58.274	28.616	18
2019-12-01	09:35:15	58.427	28.614	18
2019-12-01	09:35:16	58.351	28.611	18
2019-12-01	09:35:17	58.351	28.614	18
2019-12-01	09:35:18	58.427	28.616	18
2019-12-01	09:35:19	58.58	28.618	18
2019-12-01	09:35:20	58.58	28.618	18
2019-12-01	09:35:21	58.351	28.619	18
2019-12-01	09:35:22	58.274	28.62	18
2019-12-01	09:35:23	58.198	28.621	18
2019-12-01	09:35:24	58.045	28.621	18
2019-12-01	09:35:25	58.351	28.622	18
2019-12-01	09:35:26	58.657	28.622	18
2019-12-01	09:35:27	58.963	28.619	18
2019-12-01	09:35:28	59.192	28.614	18
2019-12-01	09:35:29	59.574	28.613	18
2019-12-01	09:35:30	59.957	28.614	18
2019-12-01	09:35:31	60.339	28.614	18
2019-12-01	09:35:32	60.798	28.617	18
2019-12-01	09:35:33	61.257	28.612	18
2019-12-01	09:35:34	61.715	28.613	18
2019-12-01	09:35:35	61.945	28.614	18
2019-12-01	09:35:36	62.098	28.616	18
2019-12-01	09:35:37	62.021	28.612	18
2019-12-01	09:35:38	61.792	28.608	18
2019-12-01	09:35:39	61.562	28.605	18
2019-12-01	09:35:40	61.562	28.605	18
2019-12-01	09:35:41	61.41	28.605	18
2019-12-01	09:35:42	61.333	28.603	18
2019-12-01	09:35:43	61.41	28.602	18
2019-12-01	09:35:44	61.41	28.601	18
2019-12-01	09:35:45	61.41	28.599	18
2019-12-01	09:35:46	61.562	28.6	18
2019-12-01	09:35:47	61.639	28.603	18
2019-12-01	09:35:48	61.715	28.604	18
2019-12-01	09:35:49	61.792	28.605	18
2019-12-01	09:35:50	62.098	28.605	18
2019-12-01	09:35:51	62.48	28.602	18
2019-12-01	09:35:52	62.786	28.602	18
2019-12-01	09:35:53	63.168	28.602	18
2019-12-01	09:35:54	63.321	28.604	18
2019-12-01	09:35:55	63.551	28.603	18
2019-12-01	09:35:56	63.703	28.603	18
2019-12-01	09:35:57	63.703	28.603	18
2019-12-01	09:35:58	63.627	28.598	18
2019-12-01	09:35:59	63.474	28.589	18
2019-12-01	09:36:00	63.168	28.583	18
2019-12-01	09:36:01	63.168	28.579	18
2019-12-01	09:36:02	63.168	28.574	18
2019-12-01	09:36:03	62.939	28.573	18
2019-12-01	09:36:04	62.939	28.572	18
2019-12-01	09:36:05	62.786	28.571	18
2019-12-01	09:36:06	62.862	28.57	18
2019-12-01	09:36:07	62.939	28.573	18
2019-12-01	09:36:08	63.245	28.574	18
2019-12-01	09:36:09	63.551	28.576	18
2019-12-01	09:36:10	63.856	28.577	18
2019-12-01	09:36:11	64.315	28.579	18
2019-12-01	09:36:12	64.468	28.58	18
2019-12-01	09:36:13	64.85	28.582	18
2019-12-01	09:36:14	65.233	28.584	18
2019-12-01	09:36:15	65.539	28.583	18
2019-12-01	09:36:16	65.921	28.583	18
2019-12-01	09:36:17	66.456	28.583	18
2019-12-01	09:36:18	66.991	28.585	18
2019-12-01	09:36:19	67.45	28.584	18
2019-12-01	09:36:20	67.756	28.583	18
2019-12-01	09:36:21	68.138	28.583	18
2019-12-01	09:36:22	68.444	28.582	18
2019-12-01	09:36:23	68.827	28.581	18
2019-12-01	09:36:24	69.132	28.582	18
2019-12-01	09:36:25	69.515	28.581	18
2019-12-01	09:36:26	69.515	28.576	18
2019-12-01	09:36:27	69.591	28.573	18
2019-12-01	09:36:28	69.362	28.574	18
2019-12-01	09:36:29	69.362	28.576	18
2019-12-01	09:36:30	69.362	28.576	18
2019-12-01	09:36:31	69.668	28.578	18
2019-12-01	09:36:32	69.897	28.579	18
2019-12-01	09:36:33	70.279	28.58	18
2019-12-01	09:36:34	70.509	28.578	18
2019-12-01	09:36:35	70.891	28.578	18
2019-12-01	09:36:36	71.35	28.578	18
2019-12-01	09:36:37	71.579	28.581	18
2019-12-01	09:36:38	71.732	28.583	18
2019-12-01	09:36:39	71.732	28.583	18
2019-12-01	09:36:40	71.503	28.585	18
2019-12-01	09:36:41	71.579	28.584	18
2019-12-01	09:36:42	71.732	28.585	18
2019-12-01	09:36:43	71.885	28.583	18
2019-12-01	09:36:44	72.191	28.58	18
2019-12-01	09:36:45	72.497	28.58	18
2019-12-01	09:36:46	72.726	28.578	18
2019-12-01	09:36:47	73.108	28.575	18
2019-12-01	09:36:48	73.414	28.57	18
2019-12-01	09:36:49	73.72	28.564	18
2019-12-01	09:36:50	74.026	28.566	18
2019-12-01	09:36:51	74.255	28.567	18
2019-12-01	09:36:52	74.638	28.564	18
2019-12-01	09:36:53	74.791	28.555	18
2019-12-01	09:36:54	74.791	28.554	18
2019-12-01	09:36:55	74.638	28.551	18
2019-12-01	09:36:56	74.485	28.553	18
2019-12-01	09:36:57	74.408	28.552	18
2019-12-01	09:36:58	74.255	28.547	18
2019-12-01	09:36:59	74.179	28.545	18
2019-12-01	09:37:00	74.255	28.545	18
2019-12-01	09:37:01	74.485	28.541	18
2019-12-01	09:37:02	74.255	28.54	18
2019-12-01	09:37:03	74.179	28.54	18
2019-12-01	09:37:04	73.873	28.544	18
2019-12-01	09:37:05	74.026	28.545	18
2019-12-01	09:37:06	74.026	28.546	18
2019-12-01	09:37:07	74.408	28.547	18
2019-12-01	09:37:08	74.561	28.547	18
2019-12-01	09:37:09	74.867	28.547	18
2019-12-01	09:37:10	75.249	28.547	18
2019-12-01	09:37:11	75.402	28.548	18
2019-12-01	09:37:12	75.632	28.551	18
2019-12-01	09:37:13	75.938	28.546	18
2019-12-01	09:37:14	76.243	28.542	18
2019-12-01	09:37:15	76.473	28.539	18
2019-12-01	09:37:16	76.855	28.535	18
2019-12-01	09:37:17	77.161	28.526	18
2019-12-01	09:37:18	77.467	28.519	18
2019-12-01	09:37:19	77.849	28.512	18
2019-12-01	09:37:20	78.155	28.5	18
2019-12-01	09:37:21	78.384	28.492	18
2019-12-01	09:37:22	78.767	28.481	18
2019-12-01	09:37:23	79.072	28.468	18
2019-12-01	09:37:24	79.378	28.453	18
2019-12-01	09:37:25	79.302	28.443	18
2019-12-01	09:37:26	79.072	28.421	18
2019-12-01	09:37:27	78.614	28.401	18
2019-12-01	09:37:28	78.537	28.389	18
2019-12-01	09:37:29	78.537	28.381	18
2019-12-01	09:37:30	78.537	28.37	18
2019-12-01	09:37:31	78.767	28.366	18
2019-12-01	09:37:32	78.92	28.364	18
2019-12-01	09:37:33	79.302	28.359	18
2019-12-01	09:37:34	79.531	28.343	18
2019-12-01	09:37:35	80.066	28.325	18
2019-12-01	09:37:36	80.296	28.311	18
2019-12-01	09:37:37	80.602	28.303	18
2019-12-01	09:37:38	80.907	28.306	18
2019-12-01	09:37:39	81.213	28.316	18
2019-12-01	09:37:40	81.519	28.334	18
2019-12-01	09:37:41	81.978	28.327	18
2019-12-01	09:37:42	82.284	28.299	18
2019-12-01	09:37:43	82.513	28.261	18
2019-12-01	09:37:44	82.895	28.239	18
2019-12-01	09:37:45	83.201	28.194	18
2019-12-01	09:37:46	83.66	28.166	18
2019-12-01	09:37:47	83.966	28.143	18
2019-12-01	09:37:48	84.348	28.133	18
2019-12-01	09:37:49	84.654	28.125	18
2019-12-01	09:37:50	85.036	28.114	18
2019-12-01	09:37:51	85.342	28.095	18
2019-12-01	09:37:52	85.571	28.074	18
2019-12-01	09:37:53	85.877	28.064	18
2019-12-01	09:37:54	86.26	28.036	18
2019-12-01	09:37:55	86.642	27.986	18
2019-12-01	09:37:56	87.024	27.961	18
2019-12-01	09:37:57	87.254	27.945	18
2019-12-01	09:37:58	87.559	27.939	18
2019-12-01	09:37:59	87.942	27.934	18
2019-12-01	09:38:00	88.171	27.933	18
2019-12-01	09:38:01	88.477	27.933	18
2019-12-01	09:38:02	88.859	27.93	18
2019-12-01	09:38:03	89.165	27.928	18
2019-12-01	09:38:04	89.471	27.926	18
2019-12-01	09:38:05	89.547	27.927	18
2019-12-01	09:38:06	89.471	27.928	18
2019-12-01	09:38:07	89.547	27.931	18
2019-12-01	09:38:08	89.471	27.934	18
2019-12-01	09:38:09	89.471	27.935	18
2019-12-01	09:38:10	89.624	27.934	18
2019-12-01	09:38:11	89.624	27.935	18
2019-12-01	09:38:12	89.7	27.935	18
2019-12-01	09:38:13	89.7	27.933	18
2019-12-01	09:38:14	89.93	27.934	18
2019-12-01	09:38:15	90.235	27.938	18
2019-12-01	09:38:16	90.618	27.943	18
2019-12-01	09:38:17	91	27.947	18
2019-12-01	09:38:18	91.229	27.95	18
2019-12-01	09:38:19	91.229	27.952	18
2019-12-01	09:38:20	91.153	27.955	18
2019-12-01	09:38:21	91	27.952	18
2019-12-01	09:38:22	91.076	27.954	18
2019-12-01	09:38:23	91.153	27.963	18
2019-12-01	09:38:24	91.382	27.966	18
2019-12-01	09:38:25	91.535	27.97	18
2019-12-01	09:38:26	91.841	27.971	18
2019-12-01	09:38:27	92.147	27.97	18
2019-12-01	09:38:28	92.529	27.961	18
2019-12-01	09:38:29	92.835	27.956	18
2019-12-01	09:38:30	93.064	27.953	18
2019-12-01	09:38:31	92.988	27.948	18
2019-12-01	09:38:32	92.606	27.943	18
2019-12-01	09:38:33	92.682	27.937	18
2019-12-01	09:38:34	92.835	27.931	18
2019-12-01	09:38:35	93.064	27.929	18
2019-12-01	09:38:36	93.447	27.931	18
2019-12-01	09:38:37	93.752	27.933	18
2019-12-01	09:38:38	94.135	27.938	18
2019-12-01	09:38:39	94.364	27.939	18
2019-12-01	09:38:40	94.211	27.936	18
2019-12-01	09:38:41	94.058	27.936	18
2019-12-01	09:38:42	94.135	27.947	18
2019-12-01	09:38:43	94.211	27.954	18
2019-12-01	09:38:44	94.44	27.959	18
2019-12-01	09:38:45	94.593	27.96	18
2019-12-01	09:38:46	94.899	27.961	18
2019-12-01	09:38:47	95.281	27.95	18
2019-12-01	09:38:48	95.587	27.933	18
2019-12-01	09:38:49	95.893	27.916	18
2019-12-01	09:38:50	96.122	27.906	18
2019-12-01	09:38:51	96.428	27.904	18
2019-12-01	09:38:52	96.734	27.898	18
2019-12-01	09:38:53	96.887	27.878	18
2019-12-01	09:38:54	96.658	27.861	18
2019-12-01	09:38:55	96.505	27.85	18
2019-12-01	09:38:56	96.505	27.847	18
2019-12-01	09:38:57	96.658	27.849	18
2019-12-01	09:38:58	96.734	27.851	18
2019-12-01	09:38:59	97.116	27.85	18
2019-12-01	09:39:00	97.422	27.849	18
2019-12-01	09:39:01	97.422	27.846	18
2019-12-01	09:39:02	97.346	27.837	18
2019-12-01	09:39:03	97.193	27.838	18
2019-12-01	09:39:04	97.346	27.839	18
2019-12-01	09:39:05	97.422	27.839	18
2019-12-01	09:39:06	97.499	27.84	18
2019-12-01	09:39:07	97.804	27.838	18
2019-12-01	09:39:08	97.881	27.836	18
2019-12-01	09:39:09	98.11	27.837	18
2019-12-01	09:39:10	98.263	27.838	18
2019-12-01	09:39:11	98.34	27.838	18
2019-12-01	09:39:12	98.263	27.836	18
2019-12-01	09:39:13	98.569	27.837	18
2019-12-01	09:39:14	98.722	27.835	18
2019-12-01	09:39:15	99.104	27.833	18
2019-12-01	09:39:16	99.41	27.831	18
2019-12-01	09:39:17	99.639	27.824	18
2019-12-01	09:39:18	99.486	27.824	18
2019-12-01	09:39:19	99.716	27.819	18
2019-12-01	09:39:20	99.792	27.818	18
2019-12-01	09:39:21	99.716	27.818	18
2019-12-01	09:39:22	99.486	27.817	18
2019-12-01	09:39:23	99.41	27.817	18
2019-12-01	09:39:24	99.486	27.816	18
2019-12-01	09:39:25	99.639	27.817	18
2019-12-01	09:39:26	99.792	27.817	18
2019-12-01	09:39:27	99.869	27.816	18
2019-12-01	09:39:33	99.639	27.817	18
2019-12-01	09:39:34	99.486	27.814	18
2019-12-01	09:39:35	99.639	27.815	18
2019-12-01	09:39:36	99.792	27.815	18
2019-12-01	09:39:49	99.869	27.801	18
2019-12-01	09:39:50	99.869	27.804	18
2019-12-01	10:17:10	99.792	27.944	18
2019-12-01	10:17:11	99.716	27.944	18
2019-12-01	10:17:12	99.639	27.944	18
2019-12-01	10:17:13	99.639	27.945	18
2019-12-01	10:17:14	99.334	27.945	18
2019-12-01	10:17:15	99.028	27.942	18
2019-12-01	10:17:16	98.722	27.942	18
2019-12-01	10:17:17	98.493	27.95	18
2019-12-01	10:17:18	98.34	27.958	18
2019-12-01	10:17:19	97.957	27.954	18
2019-12-01	10:17:20	97.499	27.951	18
2019-12-01	10:17:21	97.193	27.95	18
2019-12-01	10:17:22	97.116	27.955	18
2019-12-01	10:17:23	96.887	27.962	18
2019-12-01	10:17:24	96.811	27.969	18
2019-12-01	10:17:25	96.734	27.978	18
2019-12-01	10:17:26	96.658	27.983	18
2019-12-01	10:17:27	96.428	27.986	18
2019-12-01	10:17:28	96.122	27.991	18
2019-12-01	10:17:29	95.97	27.993	18
2019-12-01	10:17:30	95.74	27.992	18
2019-12-01	10:17:31	95.587	27.988	18
2019-12-01	10:17:32	95.281	27.985	18
2019-12-01	10:17:33	94.976	27.987	18
2019-12-01	10:17:34	94.593	27.988	18
2019-12-01	10:17:35	94.44	27.993	18
2019-12-01	10:17:36	93.982	27.998	18
2019-12-01	10:17:37	93.676	28.002	18
2019-12-01	10:17:38	93.37	28.002	18
2019-12-01	10:17:39	93.37	28.002	18
2019-12-01	10:17:40	93.217	28.003	18
2019-12-01	10:17:41	93.217	28.004	18
2019-12-01	10:17:42	93.064	28.004	18
2019-12-01	10:17:43	92.988	28.002	18
2019-12-01	10:17:44	92.911	28.001	18
2019-12-01	10:17:45	92.911	27.999	18
2019-12-01	10:17:46	92.911	27.999	18
2019-12-01	10:17:47	92.835	28	18
2019-12-01	10:17:48	92.911	28	18
2019-12-01	10:17:49	92.835	28	18
2019-12-01	10:17:50	92.835	28.001	18
2019-12-01	10:17:51	92.682	28	18
2019-12-01	10:17:52	92.835	28.002	18
2019-12-01	10:17:53	92.835	28.001	18
2019-12-01	10:17:54	92.682	28.001	18
2019-12-01	10:17:55	92.835	28	18
2019-12-01	10:17:56	92.835	28	18
2019-12-01	10:17:57	92.835	27.999	18
2019-12-01	10:17:58	92.911	27.999	18
2019-12-01	10:17:59	93.294	27.999	18
2019-12-01	10:18:00	93.599	28	18
2019-12-01	10:18:01	93.982	28.001	18
2019-12-01	10:18:02	94.364	28	18
2019-12-01	10:18:03	94.593	27.999	18
2019-12-01	10:18:04	94.746	28.001	18
2019-12-01	10:18:05	94.976	28.003	18
2019-12-01	10:18:06	95.205	28.002	18
2019-12-01	10:18:07	95.358	27.999	18
2019-12-01	10:18:08	95.587	27.996	18
2019-12-01	10:18:09	95.664	27.995	18
2019-12-01	10:18:10	95.74	27.993	18
2019-12-01	10:18:11	95.893	27.993	18
2019-12-01	10:18:12	96.046	27.988	18
2019-12-01	10:18:13	96.122	27.984	18
2019-12-01	10:18:14	96.275	27.982	18
2019-12-01	10:18:15	96.428	27.98	18
2019-12-01	10:18:16	96.505	27.977	18
2019-12-01	10:18:17	96.505	27.975	18
2019-12-01	10:18:18	96.658	27.973	18
2019-12-01	10:18:19	96.811	27.972	18
2019-12-01	10:18:20	97.193	27.969	18
2019-12-01	10:18:21	97.499	27.961	18
2019-12-01	10:18:22	97.881	27.951	18
2019-12-01	10:18:23	98.493	27.949	18
2019-12-01	10:18:24	98.875	27.946	18
2019-12-01	10:18:25	99.41	27.94	18
2019-12-01	10:18:26	99.869	27.929	18
2019-12-01	10:19:28	99.869	27.914	18
2019-12-01	10:19:29	99.716	27.93	18
2019-12-01	10:19:30	99.486	27.931	18
2019-12-01	10:19:31	99.257	27.933	18
2019-12-01	10:19:32	99.028	27.943	18
2019-12-01	10:19:33	98.875	27.949	18
2019-12-01	10:19:34	98.875	27.951	18
2019-12-01	10:19:35	98.722	27.954	18
2019-12-01	10:19:36	98.645	27.955	18
2019-12-01	10:19:37	98.569	27.957	18
2019-12-01	10:19:38	98.645	27.959	18
2019-12-01	10:19:39	98.645	27.961	18
2019-12-01	10:19:40	98.875	27.96	18
2019-12-01	10:19:41	99.104	27.959	18
2019-12-01	10:19:42	99.334	27.954	18
2019-12-01	10:19:43	99.639	27.948	18
2019-12-01	10:19:44	99.486	27.942	18
2019-12-01	10:19:45	99.639	27.934	18
2019-12-01	10:19:46	99.716	27.934	18
2019-12-01	10:19:47	99.792	27.925	18
2019-12-01	10:34:05	99.869	27.924	18
2019-12-01	10:34:06	99.792	27.925	18
2019-12-01	10:34:07	99.792	27.925	18
2019-12-01	10:34:08	99.716	27.925	18
2019-12-01	10:34:09	99.334	27.926	18
2019-12-01	10:34:10	99.028	27.931	18
[truncated: 119,570 more rows]

## Sheet: Figures S5B, S6B
Source Data Figure S5B, Figure S6B
Depth (m)	Temperature (oC)
0.25	29.1712
0.75	29.1712
1.25	29.1714
1.75	29.1705
2.25	29.1699
2.75	29.1729
3.25	29.175
3.75	29.1747
4.25	29.1749
4.75	29.1752
5.25	29.1729
5.75	29.1667
6.25	29.1627
6.75	29.168
7.25	29.1732
7.75	29.1763
8.25	29.1743
8.75	29.172
9.25	29.175
9.75	29.1751
10.25	29.1689
10.75	29.1609
11.25	29.1484
11.75	29.1363
12.25	29.1323
12.75	29.134
13.25	29.1365
13.75	29.1315
14.25	29.1271
14.75	29.1223
15.25	29.1194
15.75	29.1159
16.25	29.1121
16.75	29.1041
17.25	29.0983
17.75	29.0924
18.25	29.0854
18.75	29.0837
19.25	29.0801
19.75	29.0784
20.25	29.0764
20.75	29.0724
21.25	29.0666
21.75	29.066
22.25	29.0658
22.75	29.0652
23.25	29.0645
23.75	29.0642
24.25	29.0625
24.75	29.0612
25.25	29.0609
25.75	29.061
26.25	29.0573
26.75	29.0544
27.25	29.0534
27.75	29.0546
28.25	29.057
28.75	29.0566
29.25	29.057
29.75	29.0567
30.25	29.0608
30.75	29.0592
31.25	29.0582
31.75	29.0568
32.25	29.0519
32.75	29.0467
33.25	29.0419
33.75	29.0361
34.25	29.0296
34.75	29.0245
35.25	29.0183
35.75	29.01
36.25	28.9997
36.75	28.9938
37.25	28.9905
37.75	28.9829
38.25	28.9771
38.75	28.9764
39.25	28.9774
39.75	28.9793
40.25	28.9799
40.75	28.9769
41.25	28.9682
41.75	28.9614
42.25	28.9592
42.75	28.9579
43.25	28.9572
43.75	28.9562
44.25	28.9553
44.75	28.9546
45.25	28.9515
45.75	28.9438
46.25	28.94
46.75	28.9383
47.25	28.9355
47.75	28.9354
48.25	28.9358
48.75	28.9333
49.25	28.9301
49.75	28.9288
50.25	28.9261
50.75	28.9212
51.25	28.9095
51.75	28.9035
52.25	28.9003
52.75	28.8921
53.25	28.8763
53.75	28.8687
54.25	28.8646
54.75	28.8584
55.25	28.8524
55.75	28.85
56.25	28.8523
56.75	28.8537
57.25	28.8541
57.75	28.8556
58.25	28.8566
58.75	28.8556
59.25	28.8553
59.75	28.8554
60.25	28.8559
60.75	28.8569
61.25	28.859
61.75	28.8593
62.25	28.8587
62.75	28.8592
63.25	28.8603
63.75	28.8607
64.25	28.859
64.75	28.8567
65.25	28.8555
65.75	28.8555
66.25	28.8552
66.75	28.8538
67.25	28.8528
67.75	28.85
68.25	28.8438
68.75	28.8369
69.25	28.8314
69.75	28.8275
70.25	28.8223
70.75	28.8174
71.25	28.809
71.75	28.8005
72.25	28.7915
72.75	28.7842
73.25	28.7692
73.75	28.7591
74.25	28.752
74.75	28.7404
75.25	28.7283
75.75	28.7282
76.25	28.7313
76.75	28.7316
77.25	28.7251
77.75	28.7208
78.25	28.7192
78.75	28.7172
79.25	28.7165
79.75	28.712
80.25	28.707
80.75	28.7031
81.25	28.6999
81.75	28.6957
82.25	28.6827
82.75	28.6704
83.25	28.6545
83.75	28.631
84.25	28.6074
84.75	28.5891
85.25	28.5729
85.75	28.5593
86.25	28.5531
86.75	28.5469
87.25	28.541
87.75	28.5358
88.25	28.5303
88.75	28.5254
89.25	28.5221
89.75	28.5147
90.25	28.5114
90.75	28.5129
91.25	28.5118
91.75	28.5032
92.25	28.4983
92.75	28.4951
93.25	28.4857
93.75	28.4685
94.25	28.4532
94.75	28.4263
95.25	28.2631
95.75	28.0792
96.25	27.8737
96.75	27.5977
97.25	27.3888
97.75	27.1591
98.25	26.91
98.75	26.7065
99.25	26.5288
99.75	26.3918
100.25	26.304
100.75	26.1596
101.25	25.8764
101.75	25.6856
102.25	25.5487
102.75	25.2792
103.25	24.9323
103.75	24.6653
104.25	24.4712
104.75	24.3169
105.25	23.9006
105.75	23.3178
106.25	22.8123
106.75	22.6861
107.25	22.6177
107.75	22.5329
108.25	22.4046
108.75	22.3499
109.25	22.3121
109.75	22.2857
110.25	22.2375
110.75	22.1382
111.25	21.9815
111.75	21.8309
112.25	21.6784
112.75	21.5223
113.25	21.4087
113.75	21.3395
114.25	21.294
114.75	21.0517
115.25	20.8081
115.75	20.7216
116.25	20.6365
116.75	20.4913
117.25	20.1143
117.75	19.8782
118.25	19.8443
118.75	19.8293
119.25	19.8149
119.75	19.7909
120.25	19.7523
120.75	19.7136
121.25	19.6944
121.75	19.6837
122.25	19.6764
122.75	19.6619
123.25	19.6284
123.75	19.5876
124.25	19.5244
124.75	19.4602
125.25	19.4312
125.75	19.3894
126.25	19.3536
126.75	19.3193
127.25	19.2867
127.75	19.2767
128.25	19.2717
128.75	19.2656
129.25	19.2576
129.75	19.2503
130.25	19.246
130.75	19.241
131.25	19.2329
131.75	19.217
132.25	19.1858
132.75	19.1186
133.25	19.0323
133.75	18.9558
134.25	18.919
134.75	18.9098
135.25	18.9064
135.75	18.9057
136.25	18.906
136.75	18.9069
137.25	18.908
137.75	18.9081
138.25	18.9069
138.75	18.9063
139.25	18.904
139.75	18.9003
140.25	18.8889
140.75	18.8745
141.25	18.8191
141.75	18.6574
142.25	18.486
142.75	18.3915
143.25	18.3696
143.75	18.3527
144.25	18.3318
144.75	18.3077
145.25	18.284
145.75	18.2677
146.25	18.2576
146.75	18.2472
147.25	18.2408
147.75	18.2353
148.25	18.2303
148.75	18.2267
149.25	18.2246
149.75	18.2226

## Sheet: Figure S8
Source File Figure S8
IDR65_Time	IDR65_45mTherm	IDRLT_Time	IDRLT_45mTherm	MALT_Time	MALT_45mTherm
737859	27.5385	737859	27.8975	737859	29.0645
737859	27.5591	737859	27.8907	737859	29.0639
737859	27.5726	737859	27.8838	737859	29.0629
737859	27.5736	737859	27.8787	737859	29.0615
737859	27.5674	737859	27.876	737859	29.0599
737859	27.5626	737859	27.8744	737859	29.0583
737859	27.5578	737859	27.8731	737859	29.0567
737859	27.5524	737859	27.8716	737859	29.0549
737859	27.5468	737859	27.8701	737859	29.053
737859	27.5419	737859	27.8682	737859	29.0511
737859	27.5382	737859	27.8658	737859	29.0494
737859	27.5366	737859	27.8634	737859	29.0478
737859	27.5357	737859	27.8612	737859	29.0463
737859	27.533	737859	27.859	737859	29.0449
737859	27.5288	737859	27.8566	737859	29.0436
737859	27.5258	737859	27.8536	737859	29.0423
737859	27.5267	737859	27.8493	737859	29.0413
737859	27.5328	737859	27.8442	737859	29.0403
737859	27.5422	737859	27.8388	737859	29.0394
737859	27.5526	737859	27.8337	737859	29.0383
737859	27.5589	737859	27.8289	737859	29.037
737859	27.5607	737859	27.8244	737859	29.0355
737859	27.56	737859	27.8202	737859	29.0337
737859	27.5588	737859	27.8164	737859	29.0316
737859	27.5564	737859	27.8131	737859	29.0295
737859	27.5525	737859	27.8104	737859	29.0275
737859	27.548	737859	27.8081	737859	29.0258
737859	27.5445	737859	27.8062	737859	29.0241
737859	27.5422	737859	27.8045	737859	29.022
737859	27.5406	737859	27.8029	737859	29.0196
737859	27.5391	737859	27.8012	737859	29.0171
737859	27.5378	737859	27.7995	737859	29.0145
737859	27.5364	737859	27.7979	737859	29.0121
737859	27.5354	737859	27.7963	737859	29.0097
737859	27.5349	737859	27.7948	737859	29.0075
737859	27.5346	737859	27.7931	737859	29.0055
737859	27.5339	737859	27.7915	737859	29.0035
737859	27.5324	737859	27.79	737859	29.0013
737859	27.5297	737859	27.7888	737859	28.9989
737859	27.526	737859	27.7879	737859	28.9964
737859	27.5219	737859	27.7873	737859	28.9938
737859	27.5181	737859	27.787	737859	28.9909
737859	27.5142	737859	27.7868	737859	28.9878
737859	27.5101	737859	27.7868	737859	28.9844
737859	27.506	737859	27.7869	737859	28.9811
737859	27.5016	737859	27.787	737859	28.9779
737859	27.4964	737859	27.787	737859	28.9749
737859	27.4904	737859	27.787	737859	28.972
737859	27.4843	737859	27.787	737859	28.9692
737859	27.4788	737859	27.7871	737859	28.9665
737859	27.4737	737859	27.7872	737859	28.9639
737859	27.4688	737859	27.7874	737859	28.9613
737859	27.4644	737859	27.7876	737859	28.9586
737859	27.4605	737859	27.7878	737859	28.9558
737859	27.457	737859	27.7881	737859	28.9531
737859	27.4537	737859	27.7884	737859	28.9505
737859	27.4505	737859	27.7887	737859	28.948
737859	27.4476	737859	27.7889	737859	28.9456
737859	27.4453	737859	27.7893	737859	28.9433
737859	27.4436	737859	27.7899	737859	28.9411
737859	27.4424	737859	27.7907	737859	28.939
737859	27.4414	737859	27.7918	737859	28.937
737859	27.4404	737859	27.7933	737859	28.9351
737859	27.4394	737859	27.7949	737859	28.9333
737859	27.4382	737859	27.7965	737859	28.9316
737859	27.4369	737859	27.798	737859	28.9301
737859	27.4356	737859	27.7995	737859	28.9286
737859	27.4343	737859	27.801	737859	28.9272
737859	27.4329	737859	27.8025	737859	28.9258
737859	27.4307	737859	27.804	737859	28.9242
737859	27.4277	737859	27.8054	737859	28.9224
737859	27.4248	737859	27.807	737859	28.9205
737859	27.4231	737859	27.8088	737859	28.9185
737859	27.4224	737859	27.8108	737859	28.9165
737859	27.4217	737859	27.813	737859	28.9145
737859	27.4209	737859	27.8152	737859	28.9125
737859	27.4202	737859	27.8175	737859	28.9106
737859	27.4198	737859	27.8197	737859	28.9086
737859	27.4196	737859	27.8219	737859	28.9067
737859	27.4191	737859	27.8241	737859	28.9049
737859	27.418	737859	27.8262	737859	28.9032
737859	27.416	737859	27.8282	737859	28.9015
737859	27.4132	737859	27.8302	737859	28.8998
737859	27.41	737859	27.8321	737859	28.8981
737859	27.4073	737859	27.8339	737859	28.8964
737859	27.4056	737859	27.8357	737859	28.8948
737859	27.4046	737859	27.8373	737859	28.8932
737859	27.4033	737859	27.8389	737859	28.8918
737859	27.4016	737859	27.8404	737859	28.8905
737859	27.4002	737859	27.8418	737859	28.8893
737859	27.3993	737859	27.8433	737859	28.888
737859	27.3992	737859	27.8447	737859	28.8867
737859	27.3996	737859	27.8461	737859	28.8855
737859	27.4005	737859	27.8474	737859	28.8842
737859	27.4013	737859	27.8488	737859	28.883
737859	27.4021	737859	27.8502	737859	28.8817
737859	27.403	737859	27.8516	737859	28.8804
737859	27.4039	737859	27.8531	737859	28.8791
737859	27.4044	737859	27.8546	737859	28.8779
737859	27.4044	737859	27.8561	737859	28.8765
737859	27.404	737859	27.8577	737859	28.8752
737859	27.4035	737859	27.8593	737859	28.8738
737859	27.4032	737859	27.8609	737859	28.8724
737859	27.403	737859	27.8626	737859	28.8711
737859	27.4029	737859	27.8643	737859	28.8697
737859	27.4029	737859	27.866	737859	28.8684
737859	27.4027	737859	27.8678	737859	28.867
737859	27.4024	737859	27.8696	737859	28.8657
737859	27.4019	737859	27.8714	737859	28.8642
737859	27.4011	737859	27.8732	737859	28.8628
737859	27.4002	737859	27.8751	737859	28.8614
737859	27.3996	737859	27.8769	737859	28.8601
737859	27.3989	737859	27.8787	737859	28.8588
737859	27.3978	737859	27.8804	737859	28.8575
737859	27.3962	737859	27.8821	737859	28.8564
737859	27.3943	737859	27.8838	737859	28.8553
737859	27.3924	737859	27.8855	737859	28.8542
737859	27.3906	737859	27.8872	737859	28.8532
737859	27.389	737859	27.8888	737859	28.8522
737859	27.3868	737859	27.8904	737859	28.8512
737859	27.3838	737859	27.892	737859	28.8503
737859	27.3805	737859	27.8935	737859	28.8493
737859	27.3768	737859	27.8949	737859	28.8484
737859	27.3729	737859	27.8963	737859	28.8475
737859	27.369	737859	27.8977	737859	28.8467
737859	27.3649	737859	27.899	737859	28.8458
737859	27.3605	737859	27.9004	737859	28.8448
737859	27.3559	737859	27.9018	737859	28.8439
737859	27.3517	737859	27.9031	737859	28.843
737859	27.3475	737859	27.9044	737859	28.8421
737859	27.3427	737859	27.9057	737859	28.8412
737859	27.3372	737859	27.9069	737859	28.8404
737859	27.3319	737859	27.9082	737859	28.8396
737859	27.3271	737859	27.9094	737859	28.8388
737859	27.3227	737859	27.9106	737859	28.838
737859	27.3184	737859	27.9118	737859	28.8372
737859	27.3141	737859	27.913	737859	28.8364
737859	27.3095	737859	27.9142	737859	28.8356
737859	27.3049	737859	27.9154	737859	28.8348
737859	27.3006	737859	27.9166	737859	28.834
737859	27.2965	737859	27.9177	737859	28.8332
737859	27.2925	737859	27.9189	737859	28.8324
737859	27.2883	737859	27.9201	737859	28.8317
737859	27.284	737859	27.9212	737859	28.8309
737859	27.2792	737859	27.9224	737859	28.8302
737859	27.2739	737859	27.9235	737859	28.8295
737859	27.2685	737859	27.9246	737859	28.8289
737859	27.2635	737859	27.9257	737859	28.8283
737859	27.259	737859	27.9268	737859	28.8277
737859	27.2547	737859	27.9278	737859	28.8272
737859	27.2504	737859	27.9289	737859	28.8267
737859	27.2461	737859	27.9299	737859	28.8262
737859	27.2414	737859	27.931	737859	28.8257
737859	27.2363	737859	27.932	737859	28.8253
737859	27.2313	737859	27.933	737859	28.8248
737859	27.2269	737859	27.9341	737859	28.8243
737859	27.2229	737859	27.9352	737859	28.8239
737859	27.2188	737859	27.9362	737859	28.8234
737859	27.2147	737859	27.9373	737859	28.8229
737859	27.2107	737859	27.9384	737859	28.8225
737859	27.2069	737859	27.9394	737859	28.822
737859	27.2035	737859	27.9404	737859	28.8216
737859	27.2003	737859	27.9415	737859	28.8212
737859	27.1972	737859	27.9426	737859	28.8208
737859	27.1942	737859	27.9437	737859	28.8204
737859	27.191	737859	27.9449	737859	28.82
737859	27.1878	737859	27.9462	737859	28.8197
737859	27.1847	737859	27.9474	737859	28.8193
737859	27.1821	737859	27.9486	737859	28.8189
737859	27.18	737859	27.9499	737859	28.8185
737859	27.1784	737859	27.9512	737859	28.8181
737859	27.1771	737859	27.9525	737859	28.8177
737859	27.1757	737859	27.9538	737859	28.8174
737859	27.1744	737859	27.9551	737859	28.817
737859	27.1729	737859	27.9563	737859	28.8167
737859	27.1715	737859	27.9576	737859	28.8164
737859	27.1699	737859	27.9588	737859	28.816
737859	27.1683	737859	27.9599	737859	28.8157
737859	27.1666	737859	27.961	737859	28.8154
737859	27.1651	737859	27.9621	737859	28.8151
737859	27.1637	737859	27.9631	737859	28.8148
737859	27.1624	737859	27.9641	737859	28.8145
737859	27.1612	737859	27.9651	737859	28.8141
737859	27.16	737859	27.9661	737859	28.8138
737859	27.1586	737859	27.967	737859	28.8135
737859	27.157	737859	27.968	737859	28.8132
737859	27.1553	737859	27.969	737859	28.8128
737859	27.1537	737859	27.97	737859	28.8124
737859	27.1524	737859	27.971	737859	28.812
737859	27.1514	737859	27.972	737859	28.8116
737859	27.1504	737859	27.973	737859	28.8112
737859	27.149	737859	27.974	737859	28.8108
737859	27.1475	737859	27.9749	737859	28.8104
737859	27.1462	737859	27.9758	737859	28.81
737859	27.145	737859	27.9767	737859	28.8095
737859	27.1441	737859	27.9776	737859	28.8091
737859	27.1434	737859	27.9784	737859	28.8086
737859	27.1428	737859	27.9792	737859	28.8081
737859	27.1421	737859	27.98	737859	28.8076
737859	27.1413	737859	27.9807	737859	28.8071
737859	27.1405	737859	27.9813	737859	28.8066
737859	27.1397	737859	27.982	737859	28.8062
737859	27.139	737859	27.9826	737859	28.8057
737859	27.1386	737859	27.9831	737859	28.8053
737859	27.1383	737859	27.9836	737859	28.8048
737859	27.1381	737859	27.9841	737859	28.8044
737859	27.138	737859	27.9846	737859	28.804
737859	27.1381	737859	27.9851	737859	28.8036
737859	27.1384	737859	27.9856	737859	28.8032
737859	27.1387	737859	27.986	737859	28.8028
737859	27.139	737859	27.9865	737859	28.8023
737859	27.1391	737859	27.9869	737859	28.8019
737859	27.1393	737859	27.9873	737859	28.8015
737859	27.1396	737859	27.9877	737859	28.801
737859	27.1401	737859	27.9881	737859	28.8006
737859	27.1407	737859	27.9884	737859	28.8002
737859	27.1415	737859	27.9887	737859	28.7997
737859	27.1425	737859	27.989	737859	28.7993
737859	27.1439	737859	27.9893	737859	28.7989
737859	27.1455	737859	27.9896	737859	28.7985
737859	27.1471	737859	27.9898	737859	28.7981
737859	27.1489	737859	27.9901	737859	28.7977
737859	27.1507	737859	27.9904	737859	28.7973
737859	27.1525	737859	27.9907	737859	28.7969
737859	27.1544	737859	27.991	737859	28.7966
737859	27.1564	737859	27.9912	737859	28.7962
737859	27.1583	737859	27.9915	737859	28.7959
737859	27.1602	737859	27.9917	737859	28.7955
737859	27.1623	737859	27.9918	737859	28.7952
737859	27.1643	737859	27.9919	737859	28.7948
737859	27.1663	737859	27.992	737859	28.7945
737859	27.1683	737859	27.9921	737859	28.7942
737859	27.1702	737859	27.9921	737859	28.7939
737859	27.1722	737859	27.992	737859	28.7937
737859	27.1742	737859	27.992	737859	28.7934
737859	27.1761	737859	27.9918	737859	28.7931
737859	27.1779	737859	27.9917	737859	28.7929
737859	27.1797	737859	27.9915	737859	28.7926
737859	27.1816	737859	27.9912	737859	28.7923
737859	27.1836	737859	27.9909	737859	28.792
737859	27.1856	737859	27.9905	737859	28.7918
737859	27.1876	737859	27.9901	737859	28.7915
737859	27.1896	737859	27.9896	737859	28.7912
737859	27.1917	737859	27.9892	737859	28.791
737859	27.1937	737859	27.9887	737859	28.7907
737859	27.1957	737859	27.9881	737859	28.7905
737859	27.1976	737859	27.9875	737859	28.7902
737859	27.1994	737859	27.9868	737859	28.79
737859	27.2012	737859	27.9861	737859	28.7897
737859	27.2029	737859	27.9853	737859	28.7894
737859	27.2047	737859	27.9845	737859	28.789
737859	27.2064	737859	27.9837	737859	28.7887
737859	27.2082	737859	27.9828	737859	28.7884
737859	27.21	737859	27.982	737859	28.788
737859	27.2117	737859	27.9811	737859	28.7877
737859	27.2135	737859	27.9803	737859	28.7874
737859	27.2152	737859	27.9794	737859	28.787
737859	27.217	737859	27.9785	737859	28.7867
737859	27.2188	737859	27.9776	737859	28.7863
737859	27.2205	737859	27.9767	737859	28.786
737859	27.2222	737859	27.9757	737859	28.7856
737859	27.2239	737859	27.9748	737859	28.7852
737859	27.2256	737859	27.9738	737859	28.7849
737859	27.2273	737859	27.9727	737859	28.7845
737859	27.2289	737859	27.9717	737859	28.7841
737859	27.2305	737859	27.9707	737859	28.7836
737859	27.232	737859	27.9697	737859	28.7832
737859	27.2335	737859	27.9687	737859	28.7828
737859	27.235	737859	27.9677	737859	28.7824
737859	27.2364	737859	27.9667	737859	28.782
737859	27.2378	737859	27.9657	737859	28.7816
737859	27.2392	737859	27.9647	737859	28.7812
737859	27.2405	737859	27.9637	737859	28.7808
737859	27.2418	737859	27.9626	737859	28.7804
737859	27.2431	737859	27.9616	737859	28.78
737859	27.2445	737859	27.9605	737859	28.7796
737859	27.2459	737859	27.9595	737859	28.7792
737859	27.2474	737859	27.9585	737859	28.7788
737859	27.249	737859	27.9574	737859	28.7785
737859	27.2505	737859	27.9564	737859	28.7781
737859	27.2521	737859	27.9554	737859	28.7778
737859	27.2536	737859	27.9543	737859	28.7775
737859	27.2551	737859	27.9533	737859	28.7772
737859	27.2566	737859	27.9522	737859	28.7769
737859	27.2579	737859	27.9511	737859	28.7765
737859	27.2593	737859	27.95	737859	28.7762
737859	27.2606	737859	27.949	737859	28.776
737859	27.262	737859	27.9479	737859	28.7757
737859	27.2634	737859	27.9468	737859	28.7754
737859	27.2649	737859	27.9457	737859	28.7752
737859	27.2663	737859	27.9445	737859	28.7749
737859	27.2678	737859	27.9433	737859	28.7747
737859	27.2692	737859	27.942	737859	28.7744
737859	27.2705	737859	27.9407	737859	28.7741
737859	27.2718	737859	27.9395	737859	28.7738
737859	27.2731	737859	27.9384	737859	28.7735
737859	27.2743	737859	27.9372	737859	28.7732
737859	27.2755	737859	27.936	737859	28.7729
737859	27.2767	737859	27.9348	737859	28.7726
737859	27.2778	737859	27.9335	737859	28.7723
737859	27.279	737859	27.9323	737859	28.772
737859	27.2802	737859	27.931	737859	28.7717
737859	27.2814	737859	27.9298	737859	28.7714
737859	27.2826	737859	27.9286	737859	28.7711
737859	27.2837	737859	27.9275	737859	28.7707
737859	27.2849	737859	27.9264	737859	28.7704
737859	27.286	737859	27.9253	737859	28.7701
737859	27.2871	737859	27.9242	737859	28.7698
737859	27.2882	737859	27.9232	737859	28.7694
737859	27.2894	737859	27.9222	737859	28.7691
737859	27.2905	737859	27.9212	737859	28.7688
737859	27.2917	737859	27.9201	737859	28.7685
737859	27.2927	737859	27.919	737859	28.7682
737859	27.2938	737859	27.9178	737859	28.7679
737859	27.2949	737859	27.9167	737859	28.7676
737859	27.296	737859	27.9155	737859	28.7673
737859	27.2971	737859	27.9144	737859	28.7669
737859	27.2982	737859	27.9133	737859	28.7666
737859	27.2992	737859	27.9122	737859	28.7662
737859	27.3002	737859	27.9112	737859	28.7659
737859	27.3012	737859	27.9102	737859	28.7655
737859	27.3021	737859	27.9092	737859	28.7652
737859	27.3031	737859	27.9082	737859	28.7648
737859	27.304	737859	27.9073	737859	28.7645
737859	27.305	737859	27.9064	737859	28.7641
737859	27.3059	737859	27.9055	737859	28.7638
737859	27.3069	737859	27.9046	737859	28.7634
737859	27.3079	737859	27.9037	737859	28.763
737859	27.3089	737859	27.9028	737859	28.7627
737859	27.31	737859	27.9019	737859	28.7623
737859	27.3111	737859	27.9011	737859	28.7619
737859	27.3121	737859	27.9002	737859	28.7616
737859	27.3132	737859	27.8994	737859	28.7612
737859	27.3142	737859	27.8986	737859	28.7608
737859	27.3152	737859	27.8979	737859	28.7604
737859	27.3161	737859	27.8971	737859	28.7601
737859	27.3171	737859	27.8964	737859	28.7597
737859	27.318	737859	27.8957	737859	28.7593
737859	27.3189	737859	27.8949	737859	28.7589
737859	27.3198	737859	27.8942	737859	28.7586
737859	27.3208	737859	27.8935	737859	28.7582
737859	27.3218	737859	27.8928	737859	28.7578
737859	27.3228	737859	27.8921	737859	28.7575
737859	27.3238	737859	27.8914	737859	28.7571
737859	27.3248	737859	27.8907	737859	28.7567
737859	27.3257	737859	27.89	737859	28.7564
737859	27.3266	737859	27.8893	737859	28.756
737859	27.3276	737859	27.8887	737859	28.7556
737859	27.3286	737859	27.888	737859	28.7552
737859	27.3296	737859	27.8874	737859	28.7548
737859	27.3306	737859	27.8868	737859	28.7545
737859	27.3316	737859	27.8862	737859	28.7541
737859	27.3327	737859	27.8856	737859	28.7537
737859	27.3337	737859	27.8851	737859	28.7533
737859	27.3347	737859	27.8846	737859	28.7529
737859	27.3356	737859	27.8841	737859	28.7525
737859	27.3364	737859	27.8836	737859	28.7521
737859	27.3372	737859	27.8832	737859	28.7517
737859	27.338	737859	27.8827	737859	28.7512
737859	27.3388	737859	27.8823	737859	28.7508
737859	27.3397	737859	27.8819	737859	28.7504
737859	27.3407	737859	27.8815	737859	28.75
737859	27.3417	737859	27.8811	737859	28.7496
737859	27.3427	737859	27.8808	737859	28.7492
737859	27.3436	737859	27.8804	737859	28.7487
737859	27.3445	737859	27.8801	737859	28.7483
737859	27.3453	737859	27.8798	737859	28.7479
737859	27.3462	737859	27.8795	737859	28.7475
737859	27.3469	737859	27.8792	737859	28.7471
737859	27.3476	737859	27.879	737859	28.7467
737859	27.3484	737859	27.8787	737859	28.7463
737859	27.3491	737859	27.8785	737859	28.7459
737859	27.3499	737859	27.8783	737859	28.7455
737859	27.3507	737859	27.8781	737859	28.7451
737859	27.3515	737859	27.8778	737859	28.7447
737859	27.3524	737859	27.8776	737859	28.7443
737859	27.3532	737859	27.8773	737859	28.7439
737859	27.3541	737859	27.877	737859	28.7435
737859	27.3549	737859	27.8767	737859	28.7431
737859	27.3557	737859	27.8764	737859	28.7427
737859	27.3564	737859	27.8761	737859	28.7423
737859	27.3571	737859	27.8758	737859	28.7418
737859	27.3578	737859	27.8756	737859	28.7414
737859	27.3584	737859	27.8753	737859	28.741
737859	27.359	737859	27.8751	737859	28.7406
737859	27.3597	737859	27.8748	737859	28.7401
737859	27.3604	737859	27.8745	737859	28.7397
737859	27.3611	737859	27.8742	737859	28.7393
737859	27.3619	737859	27.8739	737859	28.7389
737859	27.3627	737859	27.8737	737859	28.7385
737859	27.3636	737859	27.8734	737859	28.7381
737859	27.3644	737859	27.8732	737859	28.7377
737859	27.3652	737859	27.8729	737859	28.7374
737859	27.3661	737859	27.8727	737859	28.737
737859	27.3669	737859	27.8725	737859	28.7366
737859	27.3677	737859	27.8722	737859	28.7362
737859	27.3685	737859	27.872	737859	28.7358
737859	27.3692	737859	27.8718	737859	28.7354
737859	27.3699	737859	27.8717	737859	28.735
737859	27.3705	737859	27.8715	737859	28.7346
737859	27.3712	737859	27.8714	737859	28.7342
737859	27.372	737859	27.8712	737859	28.7338
737859	27.3727	737859	27.8711	737859	28.7334
737859	27.3736	737859	27.871	737859	28.733
737859	27.3745	737859	27.8709	737859	28.7326
737859	27.3753	737859	27.8707	737859	28.7322
737859	27.3762	737859	27.8706	737859	28.7318
737859	27.377	737859	27.8705	737859	28.7314
737859	27.3779	737859	27.8704	737859	28.7311
737859	27.3786	737859	27.8702	737859	28.7307
737859	27.3794	737859	27.8701	737859	28.7303
737859	27.3801	737859	27.87	737859	28.7299
737859	27.3809	737859	27.8699	737859	28.7296
737859	27.3817	737859	27.8698	737859	28.7292
737859	27.3824	737859	27.8697	737859	28.7288
737859	27.3831	737859	27.8695	737859	28.7285
737859	27.3838	737859	27.8694	737859	28.7281
737859	27.3845	737859	27.8692	737859	28.7277
737859	27.3854	737859	27.869	737859	28.7274
737859	27.3863	737859	27.8689	737859	28.727
737859	27.3874	737859	27.8687	737859	28.7266
737859	27.3884	737859	27.8685	737859	28.7263
737859	27.3893	737859	27.8683	737859	28.7259
737859	27.3902	737859	27.8681	737859	28.7255
737859	27.3909	737859	27.8679	737859	28.7252
737859	27.3917	737859	27.8677	737859	28.7248
737859	27.3926	737859	27.8674	737859	28.7245
737859	27.3938	737859	27.8672	737859	28.7241
737859	27.3951	737859	27.8669	737859	28.7237
737859	27.3965	737859	27.8666	737859	28.7233
737859	27.398	737859	27.8663	737859	28.723
737859	27.3994	737859	27.8659	737859	28.7226
737859	27.4006	737859	27.8655	737859	28.7222
737859	27.4018	737859	27.8651	737859	28.7219
737859	27.4029	737859	27.8646	737859	28.7215
737859	27.4041	737859	27.8641	737859	28.7212
737859	27.4055	737859	27.8635	737859	28.7209
737859	27.407	737859	27.8629	737859	28.7205
737859	27.4084	737859	27.8622	737859	28.7202
737859	27.4099	737859	27.8616	737859	28.7199
737859	27.4115	737859	27.861	737859	28.7195
737859	27.413	737859	27.8604	737859	28.7192
737859	27.4145	737859	27.8597	737859	28.7189
737859	27.416	737859	27.8591	737859	28.7186
737859	27.4176	737859	27.8584	737859	28.7183
737859	27.4192	737859	27.8578	737859	28.718
737859	27.4208	737859	27.8571	737859	28.7176
737859	27.4224	737859	27.8564	737859	28.7173
737859	27.4241	737859	27.8557	737859	28.717
737859	27.4258	737859	27.855	737859	28.7167
737859	27.4274	737859	27.8542	737859	28.7164
737859	27.4291	737859	27.8534	737859	28.7161
737859	27.4308	737859	27.8527	737859	28.7158
737859	27.4326	737859	27.8519	737859	28.7155
737859	27.4344	737859	27.851	737859	28.7152
737859	27.4362	737859	27.8502	737859	28.7149
737859	27.438	737859	27.8494	737859	28.7146
737859	27.4398	737859	27.8486	737859	28.7143
737859	27.4416	737859	27.8479	737859	28.714
737859	27.4433	737859	27.8472	737859	28.7137
737859	27.4451	737859	27.8465	737859	28.7134
737859	27.4469	737859	27.8458	737859	28.7131
737859	27.4487	737859	27.8451	737859	28.7128
737859	27.4505	737859	27.8444	737859	28.7125
737859	27.4523	737859	27.8437	737859	28.7122
737859	27.454	737859	27.843	737859	28.7119
737859	27.4558	737859	27.8424	737859	28.7116
737859	27.4575	737859	27.8417	737859	28.7113
737859	27.4593	737859	27.8411	737859	28.711
737859	27.4611	737859	27.8405	737859	28.7107
737859	27.4629	737859	27.8399	737859	28.7104
737859	27.4648	737859	27.8394	737859	28.7102
737859	27.4666	737859	27.8389	737859	28.7099
737859	27.4684	737859	27.8384	737859	28.7096
737859	27.4702	737859	27.8378	737859	28.7093
737859	27.472	737859	27.8372	737859	28.709
737859	27.4738	737859	27.8367	737859	28.7087
737859	27.4755	737859	27.8362	737859	28.7084
737859	27.4773	737859	27.8357	737859	28.7081
737859	27.4791	737859	27.8353	737859	28.7078
737859	27.4809	737859	27.835	737859	28.7075
737859	27.4827	737859	27.8347	737859	28.7072
737859	27.4844	737859	27.8344	737859	28.7069
737859	27.4862	737859	27.8342	737859	28.7066
737859	27.488	737859	27.834	737859	28.7064
737859	27.4897	737859	27.8338	737859	28.7061
737859	27.4915	737859	27.8336	737859	28.7058
737859	27.4932	737859	27.8335	737859	28.7055
737859	27.495	737859	27.8335	737859	28.7053
737859	27.4968	737859	27.8335	737859	28.705
737859	27.4985	737859	27.8335	737859	28.7047
737859	27.5003	737859	27.8336	737859	28.7044
737859	27.502	737859	27.8336	737859	28.7042
737859	27.5037	737859	27.8337	737859	28.7039
737859	27.5055	737859	27.8338	737859	28.7036
737859	27.5072	737859	27.8339	737859	28.7034
737859	27.5089	737859	27.834	737859	28.7031
737859	27.5107	737859	27.8341	737859	28.7028
737859	27.5124	737859	27.8343	737859	28.7026
737859	27.5142	737859	27.8344	737859	28.7023
737859	27.516	737859	27.8346	737859	28.702
737859	27.518	737859	27.8348	737859	28.7017
737859	27.5201	737859	27.835	737859	28.7014
737859	27.5222	737859	27.8352	737859	28.7012
737859	27.5243	737859	27.8355	737859	28.7008
737859	27.5264	737859	27.8357	737859	28.7005
737859	27.5286	737859	27.8359	737859	28.7002
737859	27.5308	737859	27.8362	737859	28.6999
737859	27.533	737859	27.8364	737859	28.6996
737859	27.5353	737859	27.8367	737859	28.6993
737859	27.5375	737859	27.837	737859	28.699
737859	27.5398	737859	27.8373	737859	28.6988
737859	27.5422	737859	27.8376	737859	28.6985
737859	27.5447	737859	27.8379	737859	28.6982
737859	27.5471	737859	27.8382	737859	28.6979
737859	27.5496	737859	27.8385	737859	28.6976
737859	27.552	737859	27.8388	737859	28.6973
737859	27.5545	737859	27.8392	737859	28.697
737859	27.557	737859	27.8395	737859	28.6967
737859	27.5594	737859	27.8398	737859	28.6964
737859	27.562	737859	27.8402	737859	28.6961
737859	27.5645	737859	27.8406	737859	28.6958
737859	27.567	737859	27.8409	737859	28.6955
737859	27.5694	737859	27.8413	737859	28.6952
737859	27.5719	737859	27.8417	737859	28.6949
737859	27.5743	737859	27.8421	737859	28.6946
737859	27.5767	737859	27.8425	737859	28.6942
737859	27.579	737859	27.8429	737859	28.6939
737859	27.5814	737859	27.8432	737859	28.6936
737859	27.5838	737859	27.8436	737859	28.6933
737859	27.5862	737859	27.844	737859	28.693
737859	27.5885	737859	27.8444	737859	28.6927
737859	27.5909	737859	27.8448	737859	28.6924
737859	27.5933	737859	27.8453	737859	28.6921
737859	27.5956	737859	27.8457	737859	28.6918
737859	27.5979	737859	27.8461	737859	28.6915
737859	27.6003	737859	27.8466	737859	28.6911
737859	27.6027	737859	27.847	737859	28.6908
737859	27.605	737859	27.8475	737859	28.6905
737859	27.6074	737859	27.848	737859	28.6902
737859	27.6097	737859	27.8485	737859	28.6899
737859	27.6121	737859	27.849	737859	28.6897
737859	27.6144	737859	27.8495	737859	28.6894
737859	27.6168	737859	27.85	737859	28.6891
737859	27.6191	737859	27.8506	737859	28.6888
737859	27.6215	737859	27.8511	737859	28.6885
737859	27.6238	737859	27.8516	737859	28.6882
737859	27.6261	737859	27.8522	737859	28.6879
737859	27.6284	737859	27.8527	737859	28.6876
737859	27.6307	737859	27.8532	737859	28.6873
737859	27.633	737859	27.8538	737859	28.687
737859	27.6352	737859	27.8543	737859	28.6867
737859	27.6374	737859	27.8549	737859	28.6864
737859	27.6396	737859	27.8554	737859	28.6861
737859	27.6418	737859	27.856	737859	28.6857
737859	27.6439	737859	27.8565	737859	28.6854
737859	27.6461	737859	27.8571	737859	28.685
737859	27.6483	737859	27.8577	737859	28.6847
737859	27.6504	737859	27.8583	737859	28.6843
737859	27.6526	737859	27.8588	737859	28.684
737859	27.6548	737859	27.8594	737859	28.6837
737859	27.6569	737859	27.86	737859	28.6834
737859	27.659	737859	27.8606	737859	28.683
737859	27.6612	737859	27.8612	737859	28.6827
737859	27.6633	737859	27.8618	737859	28.6824
737859	27.6654	737859	27.8624	737859	28.6821
737859	27.6675	737859	27.863	737859	28.6818
737859	27.6695	737859	27.8637	737859	28.6816
737859	27.6715	737859	27.8643	737859	28.6813
737859	27.6736	737859	27.8649	737859	28.6811
737859	27.6756	737859	27.8655	737859	28.6808
737859	27.6777	737859	27.8661	737859	28.6806
737859	27.6797	737859	27.8668	737859	28.6803
737859	27.6818	737859	27.8674	737859	28.6801
737859	27.6839	737859	27.868	737859	28.6798
737859	27.6859	737859	27.8686	737859	28.6796
737859	27.688	737859	27.8692	737859	28.6794
737859	27.6901	737859	27.8698	737859	28.6792
737859	27.6922	737859	27.8704	737859	28.679
737859	27.6943	737859	27.871	737859	28.6787
737859	27.6963	737859	27.8716	737859	28.6785
737859	27.6983	737859	27.8722	737859	28.6783
737859	27.7004	737859	27.8728	737859	28.678
737859	27.7024	737859	27.8733	737859	28.6778
737859	27.7044	737859	27.8739	737859	28.6775
737859	27.7064	737859	27.8744	737859	28.6773
737859	27.7084	737859	27.875	737859	28.677
737859	27.7104	737859	27.8755	737859	28.6768
737859	27.7124	737859	27.8761	737859	28.6765
737859	27.7143	737859	27.8766	737859	28.6762
737859	27.7162	737859	27.8771	737859	28.676
737859	27.7181	737859	27.8776	737859	28.6757
737859	27.7199	737859	27.8782	737859	28.6755
737859	27.7218	737859	27.8787	737859	28.6752
737859	27.7237	737859	27.8792	737859	28.675
737859	27.7255	737859	27.8797	737859	28.6747
737859	27.7274	737859	27.8802	737859	28.6745
737859	27.7292	737859	27.8807	737859	28.6742
737859	27.7311	737859	27.8811	737859	28.674
737859	27.7329	737859	27.8816	737859	28.6737
737859	27.7347	737859	27.8821	737859	28.6735
737859	27.7366	737859	27.8826	737859	28.6733
737859	27.7384	737859	27.883	737859	28.673
737859	27.7402	737859	27.8835	737859	28.6728
737859	27.7421	737859	27.8839	737859	28.6726
737859	27.744	737859	27.8844	737859	28.6724
737859	27.7459	737859	27.8848	737859	28.6722
737859	27.7478	737859	27.8853	737859	28.6719
737859	27.7496	737859	27.8857	737859	28.6717
737859	27.7514	737859	27.8862	737859	28.6715
737859	27.7532	737859	27.8866	737859	28.6714
737859	27.755	737859	27.887	737859	28.6712
737859	27.7568	737859	27.8875	737859	28.671
737859	27.7585	737859	27.8879	737859	28.6708
737859	27.7602	737859	27.8883	737859	28.6707
737859	27.7619	737859	27.8887	737859	28.6705
737859	27.7636	737859	27.8892	737859	28.6704
737859	27.7653	737859	27.8896	737859	28.6702
737859	27.767	737859	27.89	737859	28.6701
737859	27.7688	737859	27.8905	737859	28.6699
737859	27.7706	737859	27.8909	737859	28.6698
737859	27.7723	737859	27.8913	737859	28.6696
737859	27.7741	737859	27.8917	737859	28.6695
737859	27.7759	737859	27.8922	737859	28.6693
737859	27.7776	737859	27.8926	737859	28.6692
737859	27.7793	737859	27.893	737859	28.6691
737859	27.7811	737859	27.8935	737859	28.6689
737859	27.7828	737859	27.8939	737859	28.6688
737859	27.7845	737859	27.8943	737859	28.6687
737859	27.7862	737859	27.8947	737859	28.6685
737859	27.788	737859	27.8951	737859	28.6684
737859	27.7897	737859	27.8955	737859	28.6683
737859	27.7915	737859	27.8959	737859	28.6682
737859	27.7932	737859	27.8963	737859	28.6681
737859	27.7949	737859	27.8967	737859	28.668
737859	27.7965	737859	27.897	737859	28.6679
737859	27.7982	737859	27.8974	737859	28.6678
737859	27.7998	737859	27.8978	737859	28.6677
737859	27.8014	737859	27.8982	737859	28.6675
737859	27.8031	737859	27.8986	737859	28.6674
737859	27.8047	737859	27.8989	737859	28.6673
737859	27.8062	737859	27.8993	737859	28.6672
737859	27.8079	737859	27.8997	737859	28.667
737859	27.8095	737859	27.9001	737859	28.6669
737859	27.8111	737859	27.9004	737859	28.6668
737859	27.8127	737859	27.9008	737859	28.6666
737859	27.8142	737859	27.9012	737859	28.6665
737859	27.8158	737859	27.9015	737859	28.6664
737859	27.8173	737859	27.9019	737859	28.6662
737859	27.8188	737859	27.9022	737859	28.6661
737859	27.8204	737859	27.9026	737859	28.6659
737859	27.8219	737859	27.903	737859	28.6658
737859	27.8234	737859	27.9033	737859	28.6656
737859	27.825	737859	27.9037	737859	28.6655
737859	27.8266	737859	27.904	737859	28.6654
737859	27.8281	737859	27.9043	737859	28.6652
737859	27.8297	737859	27.9046	737859	28.6651
737859	27.8312	737859	27.9049	737859	28.665
737859	27.8328	737859	27.9052	737859	28.6649
737859	27.8343	737859	27.9055	737859	28.6648
737859	27.8358	737859	27.9057	737859	28.6647
737859	27.8373	737859	27.906	737859	28.6645
737859	27.8387	737859	27.9062	737859	28.6644
737859	27.8402	737859	27.9063	737859	28.6643
737859	27.8416	737859	27.9064	737859	28.6642
737859	27.843	737859	27.9064	737859	28.6641
737859	27.8445	737859	27.9064	737859	28.664
737859	27.8459	737859	27.9065	737859	28.6639
737859	27.8473	737859	27.9065	737859	28.6638
737859	27.8487	737859	27.9066	737859	28.6637
737859	27.8501	737859	27.9067	737859	28.6636
737859	27.8515	737859	27.9068	737859	28.6635
737859	27.8529	737859	27.9068	737859	28.6635
737859	27.8543	737859	27.9068	737859	28.6634
737859	27.8556	737859	27.9069	737859	28.6633
737859	27.857	737859	27.9069	737859	28.6632
737859	27.8584	737859	27.907	737859	28.6631
737859	27.8597	737859	27.907	737859	28.6631
737859	27.8611	737859	27.907	737859	28.663
737859	27.8625	737859	27.9069	737859	28.6629
737859	27.8638	737859	27.9067	737859	28.6628
737859	27.8651	737859	27.9066	737859	28.6627
737859	27.8665	737859	27.9065	737859	28.6626
737859	27.8678	737859	27.9063	737859	28.6626
737859	27.8691	737859	27.9061	737859	28.6625
737859	27.8704	737859	27.906	737859	28.6624
737859	27.8717	737859	27.9059	737859	28.6623
737859	27.873	737859	27.9057	737859	28.6623
737859	27.8744	737859	27.9056	737859	28.6622
737859	27.8757	737859	27.9055	737859	28.6622
737859	27.877	737859	27.9053	737859	28.6622
737859	27.8783	737859	27.9051	737859	28.6622
737859	27.8796	737859	27.9049	737859	28.6621
737859	27.8808	737859	27.9047	737859	28.6621
737859	27.8821	737859	27.9045	737859	28.6621
737859	27.8834	737859	27.9043	737859	28.662
737859	27.8847	737859	27.9041	737859	28.662
737859	27.886	737859	27.9039	737859	28.6619
737859	27.8872	737859	27.9036	737859	28.6619
737859	27.8885	737859	27.9033	737859	28.6619
737859	27.8899	737859	27.903	737859	28.6618
737859	27.8912	737859	27.9026	737859	28.6618
737859	27.8924	737859	27.9023	737859	28.6618
737859	27.8937	737859	27.9019	737859	28.6617
737859	27.895	737859	27.9015	737859	28.6617
737859	27.8964	737859	27.9012	737859	28.6617
737859	27.8977	737859	27.9008	737859	28.6616
737859	27.899	737859	27.9004	737859	28.6616
737859	27.9004	737859	27.9	737859	28.6616
737859	27.9017	737859	27.8996	737859	28.6615
737859	27.9031	737859	27.8991	737859	28.6615
737859	27.9044	737859	27.8987	737859	28.6615
737859	27.9058	737859	27.8982	737859	28.6615
737859	27.9071	737859	27.8978	737859	28.6615
737859	27.9085	737859	27.8973	737859	28.6615
737859	27.9098	737859	27.8968	737859	28.6615
737859	27.9111	737859	27.8962	737859	28.6615
737859	27.9124	737859	27.8957	737859	28.6615
737859	27.9137	737859	27.8951	737859	28.6615
737859	27.915	737859	27.8945	737859	28.6615
737859	27.9163	737859	27.8938	737859	28.6615
737859	27.9175	737859	27.8931	737859	28.6615
737859	27.9187	737859	27.8924	737859	28.6615
737859	27.9199	737859	27.8916	737859	28.6615
737859	27.9211	737859	27.8909	737859	28.6615
737859	27.9223	737859	27.89	737859	28.6615
737859	27.9236	737859	27.8892	737859	28.6615
737859	27.9249	737859	27.8883	737859	28.6615
737859	27.9261	737859	27.8873	737859	28.6615
737859	27.9274	737859	27.8863	737859	28.6614
737859	27.9286	737859	27.8853	737859	28.6614
737859	27.9298	737859	27.8842	737859	28.6614
737859	27.9311	737859	27.8831	737859	28.6613
737859	27.9323	737859	27.882	737859	28.6613
737859	27.9335	737859	27.8809	737859	28.6613
737859	27.9347	737859	27.8798	737859	28.6612
737859	27.9359	737859	27.8786	737859	28.6612
737859	27.9372	737859	27.8775	737859	28.6612
737859	27.9384	737859	27.8764	737859	28.6612
737859	27.9396	737859	27.8752	737859	28.6611
737859	27.9407	737859	27.874	737859	28.6611
737859	27.9419	737859	27.8728	737859	28.6611
737859	27.943	737859	27.8717	737859	28.661
737859	27.9441	737859	27.8705	737859	28.661
737859	27.9452	737859	27.8693	737859	28.661
737859	27.9464	737859	27.868	737859	28.661
737859	27.9475	737859	27.8668	737859	28.6609
737859	27.9487	737859	27.8657	737859	28.6609
737859	27.9498	737859	27.8645	737859	28.6609
737859	27.951	737859	27.8633	737859	28.6608
737859	27.9522	737859	27.8621	737859	28.6608
737859	27.9533	737859	27.8609	737859	28.6608
737859	27.9545	737859	27.8597	737859	28.6607
737859	27.9556	737859	27.8585	737859	28.6607
737859	27.9567	737859	27.8573	737859	28.6606
737859	27.9578	737859	27.8561	737859	28.6606
737859	27.9589	737859	27.855	737859	28.6605
737859	27.9601	737859	27.8539	737859	28.6605
737859	27.9612	737859	27.8528	737859	28.6605
737859	27.9622	737859	27.8517	737859	28.6604
737859	27.9633	737859	27.8506	737859	28.6604
737859	27.9643	737859	27.8495	737859	28.6603
737859	27.9654	737859	27.8484	737859	28.6603
737859	27.9665	737859	27.8473	737859	28.6603
737859	27.9675	737859	27.8463	737859	28.6603
737859	27.9684	737859	27.8453	737859	28.6603
737859	27.9693	737859	27.8442	737859	28.6603
737859	27.9702	737859	27.8432	737859	28.6602
737859	27.9711	737859	27.8422	737859	28.6602
737859	27.9719	737859	27.8412	737859	28.6602
737859	27.9727	737859	27.8403	737859	28.6602
737859	27.9736	737859	27.8393	737859	28.6602
737859	27.9745	737859	27.8384	737859	28.6602
737859	27.9754	737859	27.8374	737859	28.6602
737859	27.9762	737859	27.8365	737859	28.6602
737859	27.9769	737859	27.8356	737859	28.6602
737859	27.9777	737859	27.8348	737859	28.6602
737859	27.9785	737859	27.8339	737859	28.6602
737859	27.9793	737859	27.833	737859	28.6602
737859	27.9801	737859	27.8321	737859	28.6602
737859	27.9808	737859	27.8313	737859	28.6602
737859	27.9815	737859	27.8304	737859	28.6602
737859	27.9821	737859	27.8296	737859	28.6602
737859	27.9828	737859	27.8287	737859	28.6602
737859	27.9835	737859	27.8279	737859	28.6602
737859	27.9842	737859	27.8271	737859	28.6602
737859	27.9849	737859	27.8264	737859	28.6602
737859	27.9856	737859	27.8256	737859	28.6602
737859	27.9862	737859	27.8248	737859	28.6602
737859	27.9869	737859	27.824	737859	28.6602
737859	27.9876	737859	27.8232	737859	28.6602
737859	27.9883	737859	27.8225	737859	28.6601
737859	27.989	737859	27.8218	737859	28.6601
737859	27.9897	737859	27.8211	737859	28.6601
737859	27.9904	737859	27.8204	737859	28.6601
737859	27.9911	737859	27.8197	737859	28.66
737859	27.9918	737859	27.8191	737859	28.66
737859	27.9926	737859	27.8185	737859	28.66
737859	27.9933	737859	27.8178	737859	28.66
737859	27.994	737859	27.8173	737859	28.6599
737859	27.9948	737859	27.8167	737859	28.6599
737859	27.9955	737859	27.8161	737859	28.6599
737859	27.9963	737859	27.8155	737859	28.6599
737859	27.997	737859	27.8149	737859	28.6599
737859	27.9978	737859	27.8143	737859	28.6599
737859	27.9986	737859	27.8137	737859	28.6599
737859	27.9993	737859	27.8131	737859	28.6599
737859	28	737859	27.8125	737859	28.6599
737859	28.0007	737859	27.8119	737859	28.6599
737859	28.0014	737859	27.8113	737859	28.6599
737859	28.0021	737859	27.8107	737859	28.66
737859	28.0028	737859	27.8102	737859	28.66
737859	28.0035	737859	27.8096	737859	28.66
737859	28.0042	737859	27.809	737859	28.6601
737859	28.0049	737859	27.8085	737859	28.6601
737859	28.0056	737859	27.8079	737859	28.6602
737859	28.0064	737859	27.8074	737859	28.6603
737859	28.0071	737859	27.8069	737859	28.6603
737859	28.0078	737859	27.8063	737859	28.6605
737859	28.0085	737859	27.8058	737859	28.6606
737859	28.0092	737859	27.8053	737859	28.6607
737859	28.0099	737859	27.8048	737859	28.6609
737859	28.0106	737859	27.8043	737859	28.6611
737859	28.0113	737859	27.8038	737859	28.6612
737859	28.0121	737859	27.8033	737859	28.6614
737859	28.0128	737859	27.8028	737859	28.6616
737859	28.0135	737859	27.8023	737859	28.6618
737859	28.0141	737859	27.8018	737859	28.662
737859	28.0147	737859	27.8013	737859	28.6622
737859	28.0151	737859	27.8008	737859	28.6624
737859	28.0155	737859	27.8003	737859	28.6627
737859	28.016	737859	27.7999	737859	28.6629
737859	28.0164	737859	27.7994	737859	28.6632
737859	28.0169	737859	27.7989	737859	28.6635
737859	28.0174	737859	27.7983	737859	28.6638
737859	28.0179	737859	27.7978	737859	28.6641
737859	28.0184	737859	27.7973	737859	28.6645
737859	28.0189	737859	27.7968	737859	28.6648
737859	28.0194	737859	27.7962	737859	28.6651
737859	28.0199	737859	27.7957	737859	28.6655
737859	28.0204	737859	27.7952	737859	28.6658
737859	28.021	737859	27.7947	737859	28.6662
737859	28.0216	737859	27.7942	737859	28.6665
737859	28.0221	737859	27.7937	737859	28.6669
737859	28.0226	737859	27.7932	737859	28.6672
737859	28.0231	737859	27.7927	737859	28.6675
737859	28.0236	737859	27.7922	737859	28.6679
737859	28.024	737859	27.7918	737859	28.6683
737859	28.0246	737859	27.7914	737859	28.6686
737859	28.0252	737859	27.7909	737859	28.669
737859	28.0258	737859	27.7905	737859	28.6694
737859	28.0265	737859	27.7901	737859	28.6698
737859	28.0271	737859	27.7897	737859	28.6701
737859	28.0278	737859	27.7893	737859	28.6705
737859	28.0284	737859	27.7889	737859	28.6709
737859	28.029	737859	27.7884	737859	28.6712
737859	28.0295	737859	27.788	737859	28.6716
737859	28.0299	737859	27.7876	737859	28.672
737859	28.0303	737859	27.7872	737859	28.6723
737859	28.0307	737859	27.7868	737859	28.6727
737859	28.0311	737859	27.7864	737859	28.673
737859	28.0315	737859	27.786	737859	28.6733
737859	28.032	737859	27.7857	737859	28.6736
737859	28.0324	737859	27.7853	737859	28.6739
737859	28.0328	737859	27.785	737859	28.6743
737859	28.0333	737859	27.7847	737859	28.6746
737859	28.0337	737859	27.7844	737859	28.6749
737859	28.0341	737859	27.7841	737859	28.6751
737859	28.0345	737859	27.7838	737859	28.6754
737859	28.0349	737859	27.7835	737859	28.6756
737859	28.0352	737859	27.7831	737859	28.6757
737859	28.0357	737859	27.7828	737859	28.6759
737859	28.0361	737859	27.7825	737859	28.676
737859	28.0364	737859	27.7822	737859	28.6761
737859	28.0368	737859	27.782	737859	28.6762
737859	28.0372	737859	27.7817	737859	28.6763
737859	28.0375	737859	27.7815	737859	28.6764
737859	28.0378	737859	27.7812	737859	28.6765
737859	28.0382	737859	27.781	737859	28.6766
737859	28.0385	737859	27.7807	737859	28.6767
737859	28.0388	737859	27.7805	737859	28.6768
737859	28.0392	737859	27.7803	737859	28.6769
737859	28.0395	737859	27.7802	737859	28.677
737859	28.0398	737859	27.78	737859	28.6771
737859	28.0401	737859	27.7799	737859	28.6772
737859	28.0403	737859	27.7798	737859	28.6773
737859	28.0405	737859	27.7797	737859	28.6774
737859	28.0408	737859	27.7795	737859	28.6775
737859	28.041	737859	27.7794	737859	28.6776
737859	28.0413	737859	27.7793	737859	28.6777
737859	28.0415	737859	27.7791	737859	28.6779
737859	28.0418	737859	27.779	737859	28.678
737859	28.042	737859	27.7789	737859	28.6782
737859	28.0422	737859	27.7788	737859	28.6783
737859	28.0424	737859	27.7787	737859	28.6785
737859	28.0426	737859	27.7786	737859	28.6786
737859	28.0428	737859	27.7786	737859	28.6787
737859	28.043	737859	27.7785	737859	28.6789
737859	28.0431	737859	27.7785	737859	28.679
737859	28.0433	737859	27.7785	737859	28.6792
737859	28.0435	737859	27.7785	737859	28.6793
737859	28.0439	737859	27.7784	737859	28.6792
737859	28.0443	737859	27.7784	737859	28.6791
737859	28.0447	737859	27.7783	737859	28.6789
737859	28.045	737859	27.7782	737859	28.6788
737859	28.0453	737859	27.7781	737859	28.6786
737859	28.0457	737859	27.7781	737859	28.6785
737859	28.046	737859	27.778	737859	28.6784
737859	28.0464	737859	27.7779	737859	28.6783
737859	28.0467	737859	27.7778	737859	28.6781
737859	28.0471	737859	27.7778	737859	28.678
737859	28.0475	737859	27.7777	737859	28.6779
737859	28.0479	737859	27.7776	737859	28.6778
737859	28.0483	737859	27.7775	737859	28.6776
737859	28.0487	737859	27.7775	737859	28.6775
737859	28.0491	737859	27.7774	737859	28.6774
737859	28.0494	737859	27.7773	737859	28.6772
737859	28.0498	737859	27.7773	737859	28.6771
737859	28.0502	737859	27.7772	737859	28.677
737859	28.0506	737859	27.7771	737859	28.6769
737859	28.0509	737859	27.7771	737859	28.6767
737859	28.0513	737859	27.777	737859	28.6766
737859	28.0517	737859	27.777	737859	28.6765
737859	28.052	737859	27.7769	737859	28.6764
737859	28.0524	737859	27.7769	737859	28.6762
737859	28.0527	737859	27.7768	737859	28.6761
737859	28.0531	737859	27.7768	737859	28.676
737859	28.0535	737859	27.7767	737859	28.6759
737859	28.0539	737859	27.7767	737859	28.6757
737859	28.0543	737859	27.7766	737859	28.6756
737859	28.0546	737859	27.7766	737859	28.6755
737859	28.055	737859	27.7766	737859	28.6753
737859	28.0553	737859	27.7765	737859	28.6752
737859	28.0557	737859	27.7765	737859	28.6751
737859	28.0559	737859	27.7765	737859	28.6749
737859	28.0562	737859	27.7765	737859	28.6748
737859	28.0564	737859	27.7764	737859	28.6746
737859	28.0566	737859	27.7764	737859	28.6745
737859	28.0568	737859	27.7764	737859	28.6744
737859	28.057	737859	27.7764	737859	28.6742
737859	28.0573	737859	27.7764	737859	28.6741
737859	28.0575	737859	27.7764	737859	28.6739
737859	28.0578	737859	27.7764	737859	28.6738
737859	28.0581	737859	27.7764	737859	28.6737
737859	28.0585	737859	27.7764	737859	28.6736
737859	28.0588	737859	27.7764	737859	28.6734
737859	28.0592	737859	27.7764	737859	28.6733
737859	28.0595	737859	27.7764	737859	28.6732
737859	28.0598	737859	27.7764	737859	28.6731
737859	28.0602	737859	27.7764	737859	28.6729
737859	28.0606	737859	27.7763	737859	28.6728
737859	28.0609	737859	27.7763	737859	28.6727
737859	28.0613	737859	27.7763	737859	28.6726
737859	28.0617	737859	27.7763	737859	28.6725
737859	28.0621	737859	27.7763	737859	28.6724
737859	28.0625	737859	27.7763	737859	28.6722
737859	28.0628	737859	27.7763	737859	28.6721
737859	28.0632	737859	27.7763	737859	28.672
737859	28.0635	737859	27.7763	737859	28.6719
737859	28.0639	737859	27.7763	737859	28.6718
737859	28.0642	737859	27.7763	737859	28.6717
737859	28.0646	737859	27.7763	737859	28.6716
737859	28.0649	737859	27.7763	737859	28.6714
737859	28.0653	737859	27.7763	737859	28.6713
737859	28.0656	737859	27.7763	737859	28.6712
737859	28.0659	737859	27.7763	737859	28.6711
737859	28.0663	737859	27.7763	737859	28.671
737859	28.0666	737859	27.7763	737859	28.6709
737859	28.0669	737859	27.7762	737859	28.6708
737859	28.0673	737859	27.7762	737859	28.6707
737859	28.0676	737859	27.7762	737859	28.6706
737859	28.0679	737859	27.7762	737859	28.6704
737859	28.0682	737859	27.7761	737859	28.6703
737859	28.0686	737859	27.7761	737859	28.6702
737859	28.0689	737859	27.7761	737859	28.6702
737859	28.0693	737859	27.776	737859	28.6701
737859	28.0697	737859	27.776	737859	28.67
737859	28.0701	737859	27.776	737859	28.6699
737859	28.0705	737859	27.7759	737859	28.6698
737859	28.0709	737859	27.7759	737859	28.6697
737859	28.0713	737859	27.7758	737859	28.6696
737859	28.0718	737859	27.7758	737859	28.6695
737859	28.0722	737859	27.7758	737859	28.6695
737859	28.0726	737859	27.7758	737859	28.6694
737859	28.073	737859	27.7757	737859	28.6693
737859	28.0735	737859	27.7757	737859	28.6693
737859	28.0739	737859	27.7757	737859	28.6692
737859	28.0744	737859	27.7756	737859	28.6691
737859	28.0748	737859	27.7756	737859	28.6691
737859	28.0753	737859	27.7756	737859	28.669
737859	28.0757	737859	27.7755	737859	28.669
737859	28.0762	737859	27.7755	737859	28.6689
737859	28.0767	737859	27.7755	737859	28.6689
737859	28.0771	737859	27.7754	737859	28.6688
737859	28.0776	737859	27.7754	737859	28.6687
737859	28.0781	737859	27.7754	737859	28.6687
737859	28.0786	737859	27.7754	737859	28.6686
737859	28.0792	737859	27.7754	737859	28.6686
737859	28.0797	737859	27.7754	737859	28.6685
737859	28.0801	737859	27.7754	737859	28.6685
737859	28.0806	737859	27.7754	737859	28.6684
737859	28.0811	737859	27.7754	737859	28.6684
737859	28.0816	737859	27.7754	737859	28.6684
737859	28.0821	737859	27.7753	737859	28.6683
737859	28.0826	737859	27.7753	737859	28.6683
737859	28.083	737859	27.7752	737859	28.6682
737859	28.0835	737859	27.7752	737859	28.6682
737859	28.084	737859	27.7751	737859	28.6681
737859	28.0844	737859	27.7751	737859	28.6681
737859	28.0849	737859	27.775	737859	28.6681
737859	28.0853	737859	27.7749	737859	28.668
737859	28.0858	737859	27.7748	737859	28.668
737859	28.0862	737859	27.7748	737859	28.6679
737859	28.0867	737859	27.7747	737859	28.6679
737859	28.0871	737859	27.7746	737859	28.6678
737859	28.0876	737859	27.7745	737859	28.6678
737859	28.088	737859	27.7743	737859	28.6677
737859	28.0885	737859	27.7742	737859	28.6677
737859	28.0889	737859	27.774	737859	28.6677
737859	28.0893	737859	27.7739	737859	28.6676
737859	28.0897	737859	27.7737	737859	28.6676
737859	28.0901	737859	27.7736	737859	28.6675
737859	28.0905	737859	27.7734	737859	28.6675
737859	28.0908	737859	27.7732	737859	28.6674
737859	28.0912	737859	27.7731	737859	28.6674
737859	28.0916	737859	27.773	737859	28.6673
737859	28.092	737859	27.7728	737859	28.6673
737859	28.0924	737859	27.7728	737859	28.6672
737859	28.0928	737859	27.7727	737859	28.6672
737859	28.0932	737859	27.7726	737859	28.6672
737859	28.0936	737859	27.7726	737859	28.6671
737859	28.094	737859	27.7725	737859	28.6671
737859	28.0944	737859	27.7725	737859	28.667
737859	28.0949	737859	27.7725	737859	28.667
737859	28.0953	737859	27.7725	737859	28.6669
737859	28.0957	737859	27.7725	737859	28.6669
737859	28.0961	737859	27.7726	737859	28.6669
737859	28.0966	737859	27.7726	737859	28.6668
737859	28.097	737859	27.7726	737859	28.6668
737859	28.0975	737859	27.7726	737859	28.6668
737859	28.098	737859	27.7726	737859	28.6667
737859	28.0985	737859	27.7726	737859	28.6667
737859	28.099	737859	27.7725	737859	28.6667
737859	28.0995	737859	27.7724	737859	28.6667
737859	28.1	737859	27.7723	737859	28.6667
737859	28.1004	737859	27.7722	737859	28.6667
737859	28.1009	737859	27.7721	737859	28.6667
737859	28.1013	737859	27.7719	737859	28.6667
737859	28.1017	737859	27.7718	737859	28.6666
737859	28.1021	737859	27.7716	737859	28.6666
737859	28.1025	737859	27.7713	737859	28.6666
737859	28.1029	737859	27.7711	737859	28.6666
737859	28.1033	737859	27.7709	737859	28.6666
737859	28.1037	737859	27.7706	737859	28.6666
737859	28.1041	737859	27.7703	737859	28.6666
737859	28.1045	737859	27.77	737859	28.6666
737859	28.1048	737859	27.7697	737859	28.6666
737859	28.1052	737859	27.7694	737859	28.6666
737859	28.1056	737859	27.769	737859	28.6666
737859	28.106	737859	27.7687	737859	28.6666
737859	28.1064	737859	27.7684	737859	28.6666
737859	28.1069	737859	27.768	737859	28.6666
737859	28.1073	737859	27.7677	737859	28.6666
737859	28.1078	737859	27.7674	737859	28.6666
737859	28.1083	737859	27.7672	737859	28.6666
737859	28.1088	737859	27.7669	737859	28.6666
737859	28.1094	737859	27.7667	737859	28.6667
737859	28.1099	737859	27.7665	737859	28.6667
737859	28.1104	737859	27.7663	737859	28.6667
737859	28.1109	737859	27.7661	737859	28.6667
737859	28.1114	737859	27.766	737859	28.6667
737859	28.1119	737859	27.7658	737859	28.6667
737859	28.1123	737859	27.7657	737859	28.6668
737859	28.1128	737859	27.7656	737859	28.6668
737859	28.1132	737859	27.7655	737859	28.6668
737859	28.1137	737859	27.7654	737859	28.6668
737859	28.1142	737859	27.7653	737859	28.6668
737859	28.1147	737859	27.7653	737859	28.6668
737859	28.1151	737859	27.7652	737859	28.6668
737859	28.1156	737859	27.7651	737859	28.6668
737859	28.116	737859	27.765	737859	28.6668
737859	28.1165	737859	27.765	737859	28.6668
737859	28.1169	737859	27.7649	737859	28.6669
737859	28.1173	737859	27.7648	737859	28.6669
737859	28.1177	737859	27.7647	737859	28.6669
737859	28.1181	737859	27.7646	737859	28.6669
737859	28.1185	737859	27.7645	737859	28.6669
737859	28.1189	737859	27.7644	737859	28.6669
737859	28.1193	737859	27.7642	737859	28.6669
737859	28.1196	737859	27.7641	737859	28.6669
737859	28.12	737859	27.7639	737859	28.667
737859	28.1204	737859	27.7638	737859	28.667
737859	28.1208	737859	27.7636	737859	28.667
737859	28.1212	737859	27.7634	737859	28.667
737859	28.1216	737859	27.7632	737859	28.667
737859	28.122	737859	27.763	737859	28.6671
737859	28.1224	737859	27.7628	737859	28.6671
737859	28.1228	737859	27.7626	737859	28.6671
737859	28.1232	737859	27.7623	737859	28.6671
737859	28.1237	737859	27.7621	737859	28.6672
737859	28.1241	737859	27.7619	737859	28.6672
737859	28.1245	737859	27.7617	737859	28.6672
737859	28.125	737859	27.7615	737859	28.6672
737859	28.1254	737859	27.7613	737859	28.6673
737859	28.1258	737859	27.7611	737859	28.6673
737859	28.1263	737859	27.7609	737859	28.6674
737859	28.1267	737859	27.7607	737859	28.6674
737859	28.1271	737859	27.7605	737859	28.6674
737859	28.1276	737859	27.7603	737859	28.6675
737859	28.128	737859	27.7602	737859	28.6675
737859	28.1285	737859	27.76	737859	28.6676
737859	28.1289	737859	27.7599	737859	28.6676
737859	28.1294	737859	27.7597	737859	28.6677
737859	28.1299	737859	27.7596	737859	28.6677
737859	28.1304	737859	27.7594	737859	28.6678
737859	28.1309	737859	27.7593	737859	28.6679
737859	28.1314	737859	27.7592	737859	28.6679
737859	28.1319	737859	27.7591	737859	28.668
737859	28.1325	737859	27.759	737859	28.668
737859	28.1331	737859	27.7589	737859	28.6681
737859	28.1337	737859	27.7588	737859	28.6682
737859	28.1343	737859	27.7587	737859	28.6682
737859	28.1349	737859	27.7586	737859	28.6683
737859	28.1355	737859	27.7585	737859	28.6683
737859	28.1361	737859	27.7584	737859	28.6684
737859	28.1367	737859	27.7583	737859	28.6685
737859	28.1373	737859	27.7582	737859	28.6685
737859	28.1379	737859	27.758	737859	28.6686
737859	28.1385	737859	27.7579	737859	28.6686
737859	28.1391	737859	27.7578	737859	28.6687
737859	28.1397	737859	27.7577	737859	28.6688
737859	28.1403	737859	27.7576	737859	28.6688
737859	28.1409	737859	27.7575	737859	28.6689
737859	28.1415	737859	27.7573	737859	28.6689
737859	28.1421	737859	27.7572	737859	28.669
737859	28.1427	737859	27.7571	737859	28.669
737859	28.1433	737859	27.7569	737859	28.6691
737859	28.1439	737859	27.7568	737859	28.6691
737859	28.1446	737859	27.7567	737859	28.6692
737859	28.1453	737859	27.7566	737859	28.6692
737859	28.146	737859	27.7564	737859	28.6693
737859	28.1468	737859	27.7563	737859	28.6693
737859	28.1476	737859	27.7562	737859	28.6693
737859	28.1483	737859	27.7561	737859	28.6694
737859	28.1491	737859	27.7559	737859	28.6694
737859	28.1499	737859	27.7558	737859	28.6695
737859	28.1507	737859	27.7557	737859	28.6695
737859	28.1515	737859	27.7556	737859	28.6696
737859	28.1523	737859	27.7555	737859	28.6696
737859	28.1531	737859	27.7554	737859	28.6696
737859	28.1539	737859	27.7553	737859	28.6697
737859	28.1547	737859	27.7552	737859	28.6697
737859	28.1556	737859	27.7551	737859	28.6698
737859	28.1565	737859	27.755	737859	28.6698
737859	28.1573	737859	27.7548	737859	28.6699
737859	28.1582	737859	27.7547	737859	28.6699
737859	28.1591	737859	27.7546	737859	28.6699
737859	28.1599	737859	27.7545	737859	28.67
737859	28.1607	737859	27.7544	737859	28.67
737859	28.1616	737859	27.7543	737859	28.6701
737859	28.1624	737859	27.7542	737859	28.6701
737859	28.1633	737859	27.754	737859	28.6702
737859	28.1642	737859	27.7539	737859	28.6702
737859	28.1652	737859	27.7538	737859	28.6703
737859	28.1661	737859	27.7537	737859	28.6703
737859	28.167	737859	27.7536	737859	28.6704
737859	28.1678	737859	27.7534	737859	28.6704
737859	28.1687	737859	27.7533	737859	28.6705
737859	28.1695	737859	27.7532	737859	28.6705
737859	28.1703	737859	27.7531	737859	28.6705
737859	28.1712	737859	27.753	737859	28.6706
737859	28.172	737859	27.7528	737859	28.6706
737859	28.1728	737859	27.7527	737859	28.6707
737859	28.1737	737859	27.7526	737859	28.6707
737859	28.1745	737859	27.7525	737859	28.6708
737859	28.1754	737859	27.7524	737859	28.6708
737859	28.1763	737859	27.7523	737859	28.6709
737859	28.1771	737859	27.7522	737859	28.6709
737859	28.1779	737859	27.7521	737859	28.671
737859	28.1787	737859	27.752	737859	28.671
737859	28.1795	737859	27.7519	737859	28.6711
737859	28.1803	737859	27.7518	737859	28.6711
737859	28.181	737859	27.7517	737859	28.6712
737859	28.1818	737859	27.7516	737859	28.6712
737859	28.1825	737859	27.7515	737859	28.6713
737859	28.1832	737859	27.7514	737859	28.6713
737859	28.184	737859	27.7514	737859	28.6714
737859	28.1847	737859	27.7513	737859	28.6714
737859	28.1855	737859	27.7512	737859	28.6714
737859	28.1863	737859	27.7511	737859	28.6715
737859	28.1871	737859	27.751	737859	28.6715
737859	28.1879	737859	27.7509	737859	28.6715
737859	28.1887	737859	27.7508	737859	28.6716
737859	28.1895	737859	27.7507	737859	28.6716
737859	28.1903	737859	27.7507	737859	28.6716
737859	28.1911	737859	27.7506	737859	28.6716
737859	28.1918	737859	27.7505	737859	28.6717
737859	28.1926	737859	27.7504	737859	28.6717
737859	28.1933	737859	27.7503	737859	28.6717
737859	28.194	737859	27.7502	737859	28.6717
737859	28.1948	737859	27.7501	737859	28.6717
737859	28.1956	737859	27.7501	737859	28.6718
737859	28.1964	737859	27.75	737859	28.6718
737859	28.1972	737859	27.7499	737859	28.6718
737859	28.198	737859	27.7498	737859	28.6718
737859	28.1988	737859	27.7497	737859	28.6718
737859	28.1997	737859	27.7496	737859	28.6719
737859	28.2006	737859	27.7496	737859	28.6719
737859	28.2014	737859	27.7495	737859	28.6719
737859	28.2023	737859	27.7494	737859	28.6719
737859	28.2031	737859	27.7493	737859	28.6719
737859	28.2039	737859	27.7492	737859	28.6719
737859	28.2046	737859	27.7491	737859	28.6719
737859	28.2054	737859	27.749	737859	28.6719
737859	28.2062	737859	27.7489	737859	28.6719
737859	28.2069	737859	27.7489	737859	28.6719
737859	28.2077	737859	27.7488	737859	28.6719
737859	28.2085	737859	27.7487	737859	28.6719
737859	28.2092	737859	27.7486	737859	28.672
737859	28.21	737859	27.7485	737859	28.672
737859	28.2108	737859	27.7484	737859	28.672
737859	28.2115	737859	27.7483	737859	28.672
737859	28.2122	737859	27.7482	737859	28.672
737859	28.2129	737859	27.7481	737859	28.672
737859	28.2136	737859	27.748	737859	28.672
737859	28.2143	737859	27.7479	737859	28.672
737859	28.2149	737859	27.7478	737859	28.672
737859	28.2156	737859	27.7477	737859	28.672
737859	28.2162	737859	27.7476	737859	28.672
737859	28.2169	737859	27.7475	737859	28.672
737859	28.2176	737859	27.7474	737859	28.6719
737859	28.2183	737859	27.7473	737859	28.6719
737859	28.219	737859	27.7472	737859	28.6719
737859	28.2197	737859	27.7471	737859	28.6719
737859	28.2204	737859	27.7469	737859	28.6719
737859	28.2211	737859	27.7468	737859	28.6718
737859	28.2218	737859	27.7467	737859	28.6718
737859	28.2224	737859	27.7466	737859	28.6718
737859	28.223	737859	27.7464	737859	28.6718
737859	28.2236	737859	27.7463	737859	28.6717
737859	28.2242	737859	27.7462	737859	28.6717
737859	28.2247	737859	27.7461	737859	28.6717
737859	28.2252	737859	27.7459	737859	28.6717
737859	28.2257	737859	27.7458	737859	28.6716
737859	28.2263	737859	27.7457	737859	28.6716
737859	28.2268	737859	27.7455	737859	28.6716
737859	28.2273	737859	27.7454	737859	28.6715
737859	28.2277	737859	27.7453	737859	28.6715
737859	28.2282	737859	27.7451	737859	28.6715
737859	28.2287	737859	27.745	737859	28.6714
737859	28.2291	737859	27.7449	737859	28.6714
737859	28.2295	737859	27.7447	737859	28.6714
737859	28.23	737859	27.7446	737859	28.6713
737859	28.2304	737859	27.7445	737859	28.6713
737859	28.2309	737859	27.7444	737859	28.6713
737859	28.2313	737859	27.7443	737859	28.6712
737859	28.2318	737859	27.7442	737859	28.6712
737859	28.2323	737859	27.7441	737859	28.6712
737859	28.2327	737859	27.744	737859	28.6711
737859	28.2332	737859	27.7439	737859	28.6711
737859	28.2337	737859	27.7438	737859	28.6711
737859	28.2341	737859	27.7437	737859	28.671
737859	28.2346	737859	27.7436	737859	28.671
737859	28.2351	737859	27.7435	737859	28.671
737859	28.2355	737859	27.7434	737859	28.671
737859	28.2359	737859	27.7434	737859	28.6709
737859	28.2363	737859	27.7433	737859	28.6709
737859	28.2367	737859	27.7432	737859	28.6709
737859	28.2371	737859	27.7432	737859	28.6709
737859	28.2375	737859	27.7431	737859	28.6709
737859	28.2379	737859	27.743	737859	28.6708
737859	28.2382	737859	27.743	737859	28.6708
737859	28.2386	737859	27.7429	737859	28.6708
737859	28.239	737859	27.7428	737859	28.6708
737859	28.2394	737859	27.7428	737859	28.6707
737859	28.2398	737859	27.7427	737859	28.6707
737859	28.2401	737859	27.7426	737859	28.6707
737859	28.2405	737859	27.7426	737859	28.6707
737859	28.2408	737859	27.7425	737859	28.6707
737859	28.2412	737859	27.7424	737859	28.6706
737859	28.2415	737859	27.7423	737859	28.6706
737859	28.2418	737859	27.7423	737859	28.6706
737859	28.2421	737859	27.7422	737859	28.6706
737859	28.2424	737859	27.7421	737859	28.6706
737859	28.2427	737859	27.7421	737859	28.6706
737859	28.2431	737859	27.742	737859	28.6705
737859	28.2434	737859	27.7419	737859	28.6705
737859	28.2438	737859	27.7418	737859	28.6705
737859	28.2441	737859	27.7417	737859	28.6705
737859	28.2445	737859	27.7417	737859	28.6705
737859	28.2448	737859	27.7416	737859	28.6705
737859	28.2452	737859	27.7415	737859	28.6705
737859	28.2455	737859	27.7414	737859	28.6705
737859	28.2458	737859	27.7413	737859	28.6705
737859	28.2462	737859	27.7413	737859	28.6705
737859	28.2465	737859	27.7412	737859	28.6705
737859	28.2468	737859	27.7411	737859	28.6705
737859	28.2472	737859	27.741	737859	28.6705
737859	28.2475	737859	27.741	737859	28.6705
737859	28.2479	737859	27.7409	737859	28.6705
737859	28.2482	737859	27.7409	737859	28.6705
737859	28.2485	737859	27.7408	737859	28.6705
737859	28.2489	737859	27.7408	737859	28.6705
737859	28.2492	737859	27.7407	737859	28.6705
737859	28.2495	737859	27.7407	737859	28.6705
737859	28.2499	737859	27.7406	737859	28.6705
737859	28.2502	737859	27.7406	737859	28.6705
737859	28.2505	737859	27.7406	737859	28.6705
737859	28.2507	737859	27.7405	737859	28.6705
737859	28.251	737859	27.7405	737859	28.6705
737859	28.2513	737859	27.7405	737859	28.6705
737859	28.2515	737859	27.7405	737859	28.6705
737859	28.2518	737859	27.7404	737859	28.6705
737859	28.252	737859	27.7404	737859	28.6705
737859	28.2523	737859	27.7404	737859	28.6705
737859	28.2525	737859	27.7404	737859	28.6705
737859	28.2526	737859	27.7404	737859	28.6705
737859	28.2528	737859	27.7404	737859	28.6705
737859	28.253	737859	27.7403	737859	28.6705
737859	28.2531	737859	27.7403	737859	28.6705
737859	28.2533	737859	27.7403	737859	28.6705
737859	28.2535	737859	27.7403	737859	28.6705
737859	28.2537	737859	27.7403	737859	28.6705
737859	28.2538	737859	27.7403	737859	28.6705
737859	28.254	737859	27.7402	737859	28.6705
737859	28.2541	737859	27.7402	737859	28.6705
737859	28.2543	737859	27.7402	737859	28.6705
737859	28.2544	737859	27.7402	737859	28.6705
737859	28.2544	737859	27.7402	737859	28.6705
737859	28.2545	737859	27.7402	737859	28.6705
737859	28.2546	737859	27.7402	737859	28.6705
737859	28.2546	737859	27.7402	737859	28.6706
737859	28.2546	737859	27.7402	737859	28.6706
737859	28.2546	737859	27.7402	737859	28.6706
737859	28.2546	737859	27.7402	737859	28.6706
737859	28.2545	737859	27.7402	737859	28.6706
737859	28.2544	737859	27.7402	737859	28.6706
737859	28.2543	737859	27.7402	737859	28.6706
737859	28.2542	737859	27.7402	737859	28.6706
737859	28.2541	737859	27.7402	737859	28.6706
737859	28.254	737859	27.7402	737859	28.6706
737859	28.2538	737859	27.7402	737859	28.6706
737859	28.2537	737859	27.7402	737859	28.6707
737859	28.2535	737859	27.7402	737859	28.6707
737859	28.2534	737859	27.7402	737859	28.6707
737859	28.2532	737859	27.7402	737859	28.6707
737859	28.2531	737859	27.7403	737859	28.6707
737859	28.2529	737859	27.7403	737859	28.6707
737859	28.2527	737859	27.7403	737859	28.6707
737859	28.2525	737859	27.7403	737859	28.6707
737859	28.2523	737859	27.7403	737859	28.6707
737859	28.2521	737859	27.7403	737859	28.6707
737859	28.252	737859	27.7403	737859	28.6707
737859	28.2518	737859	27.7403	737859	28.6707
737859	28.2516	737859	27.7404	737859	28.6707
737859	28.2514	737859	27.7404	737859	28.6707
737859	28.2512	737859	27.7404	737859	28.6708
737859	28.251	737859	27.7405	737859	28.6708
737859	28.2508	737859	27.7405	737859	28.6708
737859	28.2506	737859	27.7405	737859	28.6708
737859	28.2504	737859	27.7406	737859	28.6708
737859	28.2502	737859	27.7406	737859	28.6708
737859	28.25	737859	27.7407	737859	28.6708
737859	28.2497	737859	27.7407	737859	28.6708
737859	28.2495	737859	27.7408	737859	28.6709
737859	28.2493	737859	27.7408	737859	28.6709
737859	28.2491	737859	27.7409	737859	28.6709
737859	28.2488	737859	27.741	737859	28.6709
737859	28.2486	737859	27.741	737859	28.6709
737859	28.2484	737859	27.7411	737859	28.6709
737859	28.2481	737859	27.7412	737859	28.6709
737859	28.2479	737859	27.7413	737859	28.6709
737859	28.2477	737859	27.7414	737859	28.6709
737859	28.2474	737859	27.7415	737859	28.6709
737859	28.2472	737859	27.7416	737859	28.671
737859	28.247	737859	27.7417	737859	28.671
737859	28.2467	737859	27.7418	737859	28.671
737859	28.2465	737859	27.7419	737859	28.671
737859	28.2462	737859	27.742	737859	28.671
737859	28.246	737859	27.7421	737859	28.671
737859	28.2457	737859	27.7422	737859	28.671
737859	28.2454	737859	27.7424	737859	28.671
737859	28.2451	737859	27.7425	737859	28.671
737859	28.2449	737859	27.7427	737859	28.6711
737859	28.2446	737859	27.7428	737859	28.6711
737859	28.2443	737859	27.7429	737859	28.6711
737859	28.2441	737859	27.7431	737859	28.6711
737859	28.2438	737859	27.7432	737859	28.6711
737859	28.2435	737859	27.7434	737859	28.6711
737859	28.2432	737859	27.7436	737859	28.6711
737859	28.243	737859	27.7437	737859	28.6711
737859	28.2427	737859	27.7439	737859	28.6712
737859	28.2424	737859	27.7441	737859	28.6712
737859	28.2422	737859	27.7442	737859	28.6712
737859	28.2419	737859	27.7444	737859	28.6712
737859	28.2416	737859	27.7446	737859	28.6712
737859	28.2414	737859	27.7448	737859	28.6713
737859	28.2411	737859	27.745	737859	28.6713
737859	28.2409	737859	27.7452	737859	28.6713
737859	28.2406	737859	27.7454	737859	28.6714
737859	28.2403	737859	27.7456	737859	28.6714
737859	28.2401	737859	27.7458	737859	28.6715
737859	28.2398	737859	27.746	737859	28.6715
737859	28.2395	737859	27.7462	737859	28.6715
737859	28.2392	737859	27.7464	737859	28.6716
737859	28.2389	737859	27.7467	737859	28.6716
737859	28.2386	737859	27.7469	737859	28.6717
737859	28.2383	737859	27.7471	737859	28.6717
737859	28.238	737859	27.7473	737859	28.6718
737859	28.2377	737859	27.7475	737859	28.6718
737859	28.2374	737859	27.7478	737859	28.6719
737859	28.2371	737859	27.748	737859	28.6719
737859	28.2368	737859	27.7482	737859	28.672
737859	28.2365	737859	27.7485	737859	28.672
737859	28.2362	737859	27.7487	737859	28.6721
737859	28.2359	737859	27.7489	737859	28.6721
737859	28.2357	737859	27.7491	737859	28.6722
737859	28.2354	737859	27.7494	737859	28.6722
737859	28.2351	737859	27.7496	737859	28.6723
737859	28.2348	737859	27.7499	737859	28.6723
737859	28.2345	737859	27.7501	737859	28.6724
737859	28.2342	737859	27.7504	737859	28.6724
737859	28.2339	737859	27.7506	737859	28.6725
737859	28.2336	737859	27.7509	737859	28.6725
737859	28.2333	737859	27.7511	737859	28.6726
737859	28.233	737859	27.7514	737859	28.6726
737859	28.2327	737859	27.7516	737859	28.6727
737859	28.2324	737859	27.7519	737859	28.6727
737859	28.2321	737859	27.7521	737859	28.6728
737859	28.2318	737859	27.7524	737859	28.6728
737859	28.2315	737859	27.7526	737859	28.6729
737859	28.2313	737859	27.7529	737859	28.6729
737859	28.231	737859	27.7531	737859	28.673
737859	28.2307	737859	27.7534	737859	28.673
737859	28.2304	737859	27.7536	737859	28.6731
737859	28.2302	737859	27.7539	737859	28.6731
737859	28.2299	737859	27.7541	737859	28.6731
737859	28.2296	737859	27.7543	737859	28.6732
737859	28.2294	737859	27.7546	737859	28.6732
737859	28.2291	737859	27.7548	737859	28.6732
737859	28.2288	737859	27.755	737859	28.6733
737859	28.2286	737859	27.7553	737859	28.6733
737859	28.2283	737859	27.7555	737859	28.6733
737859	28.2281	737859	27.7558	737859	28.6734
737859	28.2279	737859	27.756	737859	28.6734
737859	28.2276	737859	27.7563	737859	28.6735
737859	28.2274	737859	27.7565	737859	28.6735
737859	28.2272	737859	27.7568	737859	28.6735
737859	28.227	737859	27.757	737859	28.6736
737859	28.2268	737859	27.7573	737859	28.6736
737859	28.2265	737859	27.7575	737859	28.6736
737859	28.2263	737859	27.7578	737859	28.6737
737859	28.226	737859	27.758	737859	28.6737
737859	28.2258	737859	27.7583	737859	28.6737
737859	28.2255	737859	27.7585	737859	28.6737
737859	28.2252	737859	27.7588	737859	28.6738
737859	28.225	737859	27.759	737859	28.6738
737859	28.2247	737859	27.7593	737859	28.6738
737859	28.2244	737859	27.7595	737859	28.6738
737859	28.2241	737859	27.7598	737859	28.6739
737859	28.2238	737859	27.76	737859	28.6739
737859	28.2235	737859	27.7602	737859	28.6739
737859	28.2232	737859	27.7605	737859	28.6739
737859	28.2229	737859	27.7607	737859	28.674
737859	28.2226	737859	27.7609	737859	28.674
737859	28.2224	737859	27.7611	737859	28.674
737859	28.2221	737859	27.7614	737859	28.674
737859	28.2219	737859	27.7616	737859	28.674
737859	28.2216	737859	27.7618	737859	28.674
737859	28.2214	737859	27.762	737859	28.6741
737859	28.2211	737859	27.7623	737859	28.6741
737859	28.2209	737859	27.7625	737859	28.6741
737859	28.2206	737859	27.7627	737859	28.6741
737859	28.2204	737859	27.7629	737859	28.6741
737859	28.2201	737859	27.7632	737859	28.6742
737859	28.2199	737859	27.7634	737859	28.6742
737859	28.2196	737859	27.7636	737859	28.6742
737859	28.2193	737859	27.7638	737859	28.6742
737859	28.2191	737859	27.7641	737859	28.6742
737859	28.2188	737859	27.7643	737859	28.6742
737859	28.2185	737859	27.7645	737859	28.6742
737859	28.2182	737859	27.7647	737859	28.6742
737859	28.218	737859	27.765	737859	28.6743
737859	28.2177	737859	27.7652	737859	28.6743
737859	28.2174	737859	27.7655	737859	28.6743
737859	28.2171	737859	27.7657	737859	28.6743
737859	28.2169	737859	27.766	737859	28.6743
737859	28.2166	737859	27.7663	737859	28.6743
737859	28.2163	737859	27.7665	737859	28.6743
737859	28.216	737859	27.7667	737859	28.6744
737859	28.2158	737859	27.767	737859	28.6744
737859	28.2155	737859	27.7672	737859	28.6744
737859	28.2153	737859	27.7674	737859	28.6744
737859	28.215	737859	27.7677	737859	28.6744
737859	28.2147	737859	27.7679	737859	28.6744
737859	28.2145	737859	27.7682	737859	28.6744
737859	28.2142	737859	27.7684	737859	28.6744
737859	28.214	737859	27.7686	737859	28.6745
737859	28.2137	737859	27.7689	737859	28.6745
737859	28.2135	737859	27.7691	737859	28.6745
737859	28.2132	737859	27.7694	737859	28.6745
737859	28.2129	737859	27.7696	737859	28.6745
737859	28.2126	737859	27.7699	737859	28.6745
737859	28.2123	737859	27.7702	737859	28.6745
737859	28.212	737859	27.7704	737859	28.6746
737859	28.2118	737859	27.7706	737859	28.6746
737859	28.2115	737859	27.7709	737859	28.6746
737859	28.2112	737859	27.7711	737859	28.6746
737859	28.2109	737859	27.7713	737859	28.6746
737859	28.2106	737859	27.7715	737859	28.6747
737859	28.2103	737859	27.7717	737859	28.6747
737859	28.21	737859	27.7719	737859	28.6747
737859	28.2097	737859	27.7721	737859	28.6747
737859	28.2094	737859	27.7723	737859	28.6747
737859	28.2091	737859	27.7724	737859	28.6748
737859	28.2088	737859	27.7726	737859	28.6748
737859	28.2086	737859	27.7727	737859	28.6748
737859	28.2083	737859	27.7729	737859	28.6748
737859	28.208	737859	27.773	737859	28.6748
737859	28.2077	737859	27.7732	737859	28.6748
737859	28.2074	737859	27.7733	737859	28.6748
737859	28.2072	737859	27.7734	737859	28.6748
737859	28.2069	737859	27.7735	737859	28.6749
737859	28.2066	737859	27.7737	737859	28.6749
737859	28.2063	737859	27.7738	737859	28.6749
737859	28.206	737859	27.774	737859	28.6749
737859	28.2057	737859	27.7741	737859	28.6749
737859	28.2054	737859	27.7743	737859	28.6749
737859	28.205	737859	27.7744	737859	28.675
737859	28.2047	737859	27.7746	737859	28.675
737859	28.2044	737859	27.7747	737859	28.675
737859	28.204	737859	27.7748	737859	28.675
737859	28.2037	737859	27.775	737859	28.6751
737859	28.2034	737859	27.7751	737859	28.6751
737859	28.2031	737859	27.7752	737859	28.6751
737859	28.2027	737859	27.7754	737859	28.6751
737859	28.2023	737859	27.7755	737859	28.6752
737859	28.202	737859	27.7756	737859	28.6752
737859	28.2016	737859	27.7757	737859	28.6752
737859	28.2012	737859	27.7758	737859	28.6752
737859	28.2008	737859	27.7759	737859	28.6753
737859	28.2004	737859	27.7761	737859	28.6753
737859	28.2	737859	27.7762	737859	28.6753
737859	28.1996	737859	27.7763	737859	28.6753
737859	28.1991	737859	27.7764	737859	28.6754
737859	28.1987	737859	27.7765	737859	28.6754
737859	28.1983	737859	27.7766	737859	28.6754
737859	28.1979	737859	27.7766	737859	28.6754
737859	28.1975	737859	27.7767	737859	28.6755
737859	28.1971	737859	27.7768	737859	28.6755
737859	28.1967	737859	27.7769	737859	28.6755
737859	28.1963	737859	27.7769	737859	28.6755
737859	28.1959	737859	27.777	737859	28.6756
737859	28.1955	737859	27.777	737859	28.6756
737859	28.1952	737859	27.7771	737859	28.6756
737859	28.1948	737859	27.7771	737859	28.6756
737859	28.1944	737859	27.7772	737859	28.6757
737859	28.194	737859	27.7773	737859	28.6757
737859	28.1936	737859	27.7773	737859	28.6757
737859	28.1932	737859	27.7774	737859	28.6758
737859	28.1927	737859	27.7775	737859	28.6758
737859	28.1922	737859	27.7776	737859	28.6758
737859	28.1916	737859	27.7777	737859	28.6759
737859	28.1911	737859	27.7777	737859	28.6759
737859	28.1906	737859	27.7778	737859	28.6759
737859	28.19	737859	27.7779	737859	28.6759
737859	28.1895	737859	27.7779	737859	28.676
737859	28.189	737859	27.778	737859	28.676
737859	28.1885	737859	27.778	737859	28.676
737859	28.188	737859	27.778	737859	28.6761
737859	28.1875	737859	27.778	737859	28.6761
737859	28.187	737859	27.778	737859	28.6762
737859	28.1865	737859	27.778	737859	28.6762
737859	28.1861	737859	27.7779	737859	28.6762
737859	28.1856	737859	27.7779	737859	28.6763
737859	28.1851	737859	27.7779	737859	28.6763
737859	28.1846	737859	27.7779	737859	28.6763
737859	28.1841	737859	27.7778	737859	28.6764
737859	28.1836	737859	27.7778	737859	28.6764
737859	28.1831	737859	27.7778	737859	28.6765
737859	28.1826	737859	27.7778	737859	28.6765
737859	28.182	737859	27.7777	737859	28.6765
737859	28.1815	737859	27.7777	737859	28.6766
737859	28.1809	737859	27.7777	737859	28.6766
737859	28.1804	737859	27.7776	737859	28.6766
737859	28.1798	737859	27.7776	737859	28.6767
737859	28.1791	737859	27.7776	737859	28.6767
737859	28.1785	737859	27.7776	737859	28.6767
737859	28.1778	737859	27.7775	737859	28.6768
737859	28.1772	737859	27.7775	737859	28.6768
737859	28.1765	737859	27.7775	737859	28.6768
737859	28.1759	737859	27.7775	737859	28.6769
737859	28.1752	737859	27.7774	737859	28.6769
737859	28.1746	737859	27.7774	737859	28.6769
737859	28.1739	737859	27.7774	737859	28.677
737859	28.1733	737859	27.7774	737859	28.677
737859	28.1726	737859	27.7773	737859	28.677
737859	28.1719	737859	27.7773	737859	28.6771
737859	28.1712	737859	27.7773	737859	28.6771
737859	28.1705	737859	27.7772	737859	28.6772
737859	28.1698	737859	27.7772	737859	28.6772
737859	28.1691	737859	27.7771	737859	28.6772
737859	28.1684	737859	27.7771	737859	28.6773
737859	28.1677	737859	27.777	737859	28.6773
737859	28.167	737859	27.777	737859	28.6773
737859	28.1663	737859	27.7769	737859	28.6774
737859	28.1656	737859	27.7769	737859	28.6774
737859	28.1649	737859	27.7768	737859	28.6774
737859	28.1643	737859	27.7768	737859	28.6775
737859	28.1636	737859	27.7767	737859	28.6775
737859	28.163	737859	27.7766	737859	28.6775
737859	28.1624	737859	27.7766	737859	28.6776
737859	28.1617	737859	27.7765	737859	28.6776
737859	28.1611	737859	27.7765	737859	28.6776
737859	28.1605	737859	27.7764	737859	28.6777
737859	28.1598	737859	27.7763	737859	28.6777
737859	28.1592	737859	27.7763	737859	28.6777
737859	28.1586	737859	27.7762	737859	28.6778
737859	28.1579	737859	27.7761	737859	28.6778
737859	28.1572	737859	27.7761	737859	28.6778
737859	28.1566	737859	27.776	737859	28.6779
737859	28.1559	737859	27.7759	737859	28.6779
737859	28.1552	737859	27.7758	737859	28.678
737859	28.1545	737859	27.7757	737859	28.678
737859	28.1538	737859	27.7757	737859	28.678
737859	28.153	737859	27.7756	737859	28.6781
737859	28.1523	737859	27.7755	737859	28.6781
737859	28.1516	737859	27.7754	737859	28.6782
737859	28.1509	737859	27.7753	737859	28.6782
737859	28.1501	737859	27.7752	737859	28.6783
737859	28.1494	737859	27.7752	737859	28.6783
737859	28.1487	737859	27.7751	737859	28.6784
737859	28.148	737859	27.775	737859	28.6784
737859	28.1473	737859	27.7749	737859	28.6784
737859	28.1466	737859	27.7748	737859	28.6785
737859	28.1458	737859	27.7747	737859	28.6785
737859	28.1451	737859	27.7746	737859	28.6786
737859	28.1444	737859	27.7745	737859	28.6786
737859	28.1437	737859	27.7744	737859	28.6787
737859	28.143	737859	27.7743	737859	28.6787
737859	28.1423	737859	27.7742	737859	28.6788
737859	28.1416	737859	27.774	737859	28.6788
737859	28.1408	737859	27.7739	737859	28.6789
737859	28.1401	737859	27.7738	737859	28.6789
737859	28.1394	737859	27.7737	737859	28.679
737859	28.1387	737859	27.7736	737859	28.679
737859	28.138	737859	27.7735	737859	28.6791
737859	28.1373	737859	27.7734	737859	28.6791
737859	28.1366	737859	27.7733	737859	28.6792
737859	28.1358	737859	27.7732	737859	28.6792
737859	28.1351	737859	27.7731	737859	28.6793
737859	28.1344	737859	27.773	737859	28.6794
737859	28.1337	737859	27.7729	737859	28.6794
737859	28.133	737859	27.7728	737859	28.6795
737859	28.1323	737859	27.7727	737859	28.6795
737859	28.1316	737859	27.7726	737859	28.6796
737859	28.1308	737859	27.7725	737859	28.6797
737859	28.1301	737859	27.7724	737859	28.6797
737859	28.1294	737859	27.7723	737859	28.6798
737859	28.1286	737859	27.7721	737859	28.6799
737859	28.1279	737859	27.772	737859	28.6799
737859	28.1272	737859	27.7719	737859	28.68
737859	28.1264	737859	27.7718	737859	28.6801
737859	28.1257	737859	27.7717	737859	28.6801
737859	28.125	737859	27.7716	737859	28.6802
737859	28.1243	737859	27.7714	737859	28.6803
737859	28.1236	737859	27.7713	737859	28.6804
737859	28.1229	737859	27.7712	737859	28.6804
737859	28.1222	737859	27.7711	737859	28.6805
737859	28.1214	737859	27.771	737859	28.6806
737859	28.1207	737859	27.7708	737859	28.6806
737859	28.1199	737859	27.7707	737859	28.6807
737859	28.1192	737859	27.7706	737859	28.6808
737859	28.1184	737859	27.7705	737859	28.6808
737859	28.1177	737859	27.7704	737859	28.6809
737859	28.1169	737859	27.7703	737859	28.6809
737859	28.1162	737859	27.7702	737859	28.681
737859	28.1155	737859	27.7702	737859	28.6811
737859	28.1148	737859	27.7701	737859	28.6811
737859	28.114	737859	27.77	737859	28.6812
737859	28.1133	737859	27.7699	737859	28.6813
737859	28.1126	737859	27.7699	737859	28.6813
737859	28.1119	737859	27.7698	737859	28.6814
737859	28.1111	737859	27.7698	737859	28.6815
737859	28.1104	737859	27.7697	737859	28.6815
737859	28.1097	737859	27.7696	737859	28.6816
737859	28.109	737859	27.7696	737859	28.6816
737859	28.1083	737859	27.7695	737859	28.6817
737859	28.1076	737859	27.7695	737859	28.6818
737859	28.1068	737859	27.7694	737859	28.6818
737859	28.1061	737859	27.7693	737859	28.6819
737859	28.1054	737859	27.7693	737859	28.682
737859	28.1047	737859	27.7692	737859	28.682
737859	28.104	737859	27.7692	737859	28.6821
737859	28.1033	737859	27.7691	737859	28.6822
737859	28.1026	737859	27.769	737859	28.6822
737859	28.1019	737859	27.769	737859	28.6823
737859	28.1013	737859	27.7689	737859	28.6824
737859	28.1006	737859	27.7688	737859	28.6824
737859	28.0999	737859	27.7688	737859	28.6825
737859	28.0993	737859	27.7687	737859	28.6826
737859	28.0986	737859	27.7686	737859	28.6826
737859	28.0979	737859	27.7686	737859	28.6827
737859	28.0972	737859	27.7685	737859	28.6828
737859	28.0965	737859	27.7685	737859	28.6828
737859	28.0959	737859	27.7684	737859	28.6829
737859	28.0952	737859	27.7684	737859	28.683
737859	28.0944	737859	27.7684	737859	28.683
737859	28.0937	737859	27.7683	737859	28.6831
737859	28.093	737859	27.7683	737859	28.6832
737859	28.0923	737859	27.7682	737859	28.6833
737859	28.0915	737859	27.7682	737859	28.6833
737859	28.0908	737859	27.7682	737859	28.6834
737859	28.0901	737859	27.7681	737859	28.6835
737859	28.0893	737859	27.7681	737859	28.6836
737859	28.0886	737859	27.768	737859	28.6836
737859	28.0879	737859	27.768	737859	28.6837
737859	28.0872	737859	27.768	737859	28.6838
737859	28.0864	737859	27.7679	737859	28.6839
737859	28.0857	737859	27.7679	737859	28.6839
737859	28.085	737859	27.7679	737859	28.684
737859	28.0843	737859	27.7679	737859	28.6841
737859	28.0836	737859	27.7678	737859	28.6841
737859	28.0829	737859	27.7678	737859	28.6842
737859	28.0822	737859	27.7678	737859	28.6843
737859	28.0815	737859	27.7677	737859	28.6843
737859	28.0808	737859	27.7677	737859	28.6844
737859	28.0801	737859	27.7677	737859	28.6845
737859	28.0793	737859	27.7677	737859	28.6846
737859	28.0786	737859	27.7676	737859	28.6846
737859	28.0779	737859	27.7676	737859	28.6847
737859	28.0772	737859	27.7676	737859	28.6848
737859	28.0765	737859	27.7676	737859	28.6848
737859	28.0758	737859	27.7676	737859	28.6849
737859	28.0751	737859	27.7676	737859	28.685
737859	28.0744	737859	27.7676	737859	28.6851
737859	28.0736	737859	27.7676	737859	28.6852
737859	28.0729	737859	27.7676	737859	28.6852
737859	28.0721	737859	27.7676	737859	28.6853
737859	28.0714	737859	27.7676	737859	28.6854
737859	28.0706	737859	27.7677	737859	28.6855
737859	28.0698	737859	27.7677	737859	28.6856
737859	28.069	737859	27.7677	737859	28.6856
737859	28.0683	737859	27.7677	737859	28.6857
737859	28.0675	737859	27.7677	737859	28.6858
737859	28.0668	737859	27.7678	737859	28.6859
737859	28.0661	737859	27.7678	737859	28.6859
737859	28.0654	737859	27.7678	737859	28.686
737859	28.0647	737859	27.7678	737859	28.6861
737859	28.064	737859	27.7679	737859	28.6862
737859	28.0633	737859	27.7679	737859	28.6862
737859	28.0625	737859	27.7679	737859	28.6863
737859	28.0618	737859	27.768	737859	28.6864
737859	28.0611	737859	27.768	737859	28.6865
737859	28.0603	737859	27.7681	737859	28.6866
737859	28.0595	737859	27.7681	737859	28.6866
737859	28.0586	737859	27.7682	737859	28.6867
737859	28.0578	737859	27.7682	737859	28.6868
737859	28.0569	737859	27.7683	737859	28.6869
737859	28.056	737859	27.7684	737859	28.687
737859	28.0552	737859	27.7684	737859	28.6871
737859	28.0543	737859	27.7685	737859	28.6872
737859	28.0534	737859	27.7686	737859	28.6873
737859	28.0525	737859	27.7687	737859	28.6873
737859	28.0517	737859	27.7688	737859	28.6874
737859	28.0508	737859	27.7689	737859	28.6875
737859	28.05	737859	27.769	737859	28.6876
737859	28.0492	737859	27.7691	737859	28.6877
737859	28.0484	737859	27.7692	737859	28.6878
737859	28.0476	737859	27.7693	737859	28.6879
737859	28.0468	737859	27.7694	737859	28.6879
737859	28.046	737859	27.7695	737859	28.688
737859	28.0451	737859	27.7697	737859	28.6881
737859	28.0442	737859	27.7698	737859	28.6882
737859	28.0434	737859	27.77	737859	28.6883
737859	28.0425	737859	27.7701	737859	28.6883
737859	28.0416	737859	27.7703	737859	28.6884
737859	28.0407	737859	27.7704	737859	28.6885
737859	28.0398	737859	27.7706	737859	28.6886
737859	28.0389	737859	27.7707	737859	28.6887
737859	28.038	737859	27.7709	737859	28.6888
737859	28.0371	737859	27.771	737859	28.6888
737859	28.0362	737859	27.7711	737859	28.6889
737859	28.0353	737859	27.7713	737859	28.689
737859	28.0343	737859	27.7714	737859	28.6891
737859	28.0334	737859	27.7716	737859	28.6892
737859	28.0325	737859	27.7717	737859	28.6893
737859	28.0316	737859	27.7718	737859	28.6893
737859	28.0306	737859	27.772	737859	28.6894
737859	28.0297	737859	27.7721	737859	28.6895
737859	28.0288	737859	27.7723	737859	28.6896
737859	28.0278	737859	27.7724	737859	28.6897
737859	28.0269	737859	27.7726	737859	28.6898
737859	28.0259	737859	27.7727	737859	28.6898
737859	28.025	737859	27.7729	737859	28.6899
737859	28.024	737859	27.773	737859	28.69
737859	28.023	737859	27.7732	737859	28.6901
737859	28.022	737859	27.7734	737859	28.6902
737859	28.0211	737859	27.7735	737859	28.6903
737859	28.0201	737859	27.7737	737859	28.6904
737859	28.0191	737859	27.7739	737859	28.6905
737859	28.0181	737859	27.774	737859	28.6905
737859	28.0171	737859	27.7742	737859	28.6906
737859	28.0161	737859	27.7744	737859	28.6907
737859	28.0151	737859	27.7745	737859	28.6908
737859	28.0141	737859	27.7747	737859	28.6909
737859	28.013	737859	27.7749	737859	28.691
737859	28.012	737859	27.7751	737859	28.6911
737859	28.0109	737859	27.7753	737859	28.6912
737859	28.0099	737859	27.7754	737859	28.6912
737859	28.0088	737859	27.7756	737859	28.6913
737859	28.0078	737859	27.7758	737859	28.6914
737859	28.0068	737859	27.776	737859	28.6915
737859	28.0057	737859	27.7761	737859	28.6916
737859	28.0047	737859	27.7763	737859	28.6917
737859	28.0037	737859	27.7765	737859	28.6918
737859	28.0026	737859	27.7766	737859	28.6919
737859	28.0016	737859	27.7768	737859	28.692
737859	28.0006	737859	27.7769	737859	28.6921
737859	27.9995	737859	27.7771	737859	28.6922
737859	27.9985	737859	27.7772	737859	28.6923
737859	27.9975	737859	27.7774	737859	28.6923
737859	27.9964	737859	27.7775	737859	28.6924
737859	27.9954	737859	27.7776	737859	28.6925
737859	27.9943	737859	27.7778	737859	28.6926
737859	27.9933	737859	27.7779	737859	28.6927
737859	27.9923	737859	27.7781	737859	28.6928
737859	27.9912	737859	27.7782	737859	28.6929
737859	27.9902	737859	27.7784	737859	28.693
737859	27.9891	737859	27.7785	737859	28.6931
737859	27.9881	737859	27.7787	737859	28.6931
737859	27.9871	737859	27.7788	737859	28.6932
737859	27.986	737859	27.779	737859	28.6933
737859	27.985	737859	27.7791	737859	28.6934
737859	27.984	737859	27.7793	737859	28.6935
737859	27.9829	737859	27.7794	737859	28.6935
737859	27.9819	737859	27.7795	737859	28.6936
737859	27.9808	737859	27.7797	737859	28.6937
737859	27.9798	737859	27.7798	737859	28.6938
737859	27.9787	737859	27.7799	737859	28.6939
737859	27.9777	737859	27.78	737859	28.6939
737859	27.9766	737859	27.7801	737859	28.694
737859	27.9755	737859	27.7803	737859	28.6941
737859	27.9745	737859	27.7804	737859	28.6942
737859	27.9734	737859	27.7805	737859	28.6943
737859	27.9724	737859	27.7806	737859	28.6943
737859	27.9713	737859	27.7807	737859	28.6944
737859	27.9703	737859	27.7808	737859	28.6945
737859	27.9692	737859	27.781	737859	28.6946
737859	27.9682	737859	27.7811	737859	28.6947
737859	27.9672	737859	27.7812	737859	28.6947
737859	27.9661	737859	27.7814	737859	28.6948
737859	27.9651	737859	27.7815	737859	28.6949
737859	27.964	737859	27.7816	737859	28.695
737859	27.963	737859	27.7817	737859	28.6951
737859	27.962	737859	27.7818	737859	28.6951
737859	27.961	737859	27.7819	737859	28.6952
737859	27.96	737859	27.782	737859	28.6953
737859	27.9589	737859	27.7821	737859	28.6954
737859	27.9579	737859	27.7822	737859	28.6955
737859	27.9569	737859	27.7822	737859	28.6955
737859	27.956	737859	27.7823	737859	28.6956
737859	27.955	737859	27.7823	737859	28.6957
737859	27.954	737859	27.7823	737859	28.6958
737859	27.9531	737859	27.7823	737859	28.6958
737859	27.9521	737859	27.7824	737859	28.6959
737859	27.9512	737859	27.7824	737859	28.696
737859	27.9502	737859	27.7824	737859	28.696
737859	27.9493	737859	27.7824	737859	28.6961
737859	27.9483	737859	27.7824	737859	28.6962
737859	27.9473	737859	27.7824	737859	28.6962
737859	27.9464	737859	27.7825	737859	28.6963
737859	27.9454	737859	27.7825	737859	28.6964
737859	27.9444	737859	27.7825	737859	28.6964
737859	27.9435	737859	27.7825	737859	28.6965
737859	27.9425	737859	27.7825	737859	28.6966
737859	27.9416	737859	27.7825	737859	28.6966
737859	27.9406	737859	27.7825	737859	28.6967
737859	27.9396	737859	27.7824	737859	28.6968
737859	27.9387	737859	27.7824	737859	28.6968
737859	27.9377	737859	27.7823	737859	28.6969
737859	27.9367	737859	27.7823	737859	28.697
737859	27.9358	737859	27.7822	737859	28.697
737859	27.9348	737859	27.7822	737859	28.6971
737859	27.9339	737859	27.7821	737859	28.6972
737859	27.9329	737859	27.7821	737859	28.6972
737859	27.9319	737859	27.782	737859	28.6973
737859	27.931	737859	27.7819	737859	28.6973
737859	27.93	737859	27.7819	737859	28.6974
737859	27.9291	737859	27.7818	737859	28.6975
737859	27.9281	737859	27.7817	737859	28.6975
737859	27.9272	737859	27.7816	737859	28.6976
737859	27.9262	737859	27.7815	737859	28.6977
737859	27.9253	737859	27.7814	737859	28.6977
737859	27.9243	737859	27.7813	737859	28.6978
737859	27.9233	737859	27.7812	737859	28.6978
737859	27.9223	737859	27.7811	737859	28.6979
737859	27.9214	737859	27.781	737859	28.698
737859	27.9204	737859	27.7809	737859	28.698
737859	27.9194	737859	27.7808	737859	28.6981
737859	27.9184	737859	27.7807	737859	28.6982
737859	27.9174	737859	27.7805	737859	28.6982
737859	27.9164	737859	27.7804	737859	28.6983
737859	27.9153	737859	27.7803	737859	28.6983
737859	27.9142	737859	27.7801	737859	28.6984
737859	27.9131	737859	27.78	737859	28.6985
737859	27.9121	737859	27.7799	737859	28.6985
737859	27.9109	737859	27.7798	737859	28.6986
737859	27.9098	737859	27.7796	737859	28.6987
737859	27.9087	737859	27.7795	737859	28.6987
737859	27.9076	737859	27.7794	737859	28.6988
737859	27.9065	737859	27.7792	737859	28.6988
737859	27.9053	737859	27.7791	737859	28.6989
737859	27.9042	737859	27.779	737859	28.699
737859	27.903	737859	27.7789	737859	28.699
737859	27.9019	737859	27.7787	737859	28.6991
737859	27.9007	737859	27.7786	737859	28.6991
737859	27.8996	737859	27.7784	737859	28.6992
737859	27.8985	737859	27.7783	737859	28.6992
737859	27.8974	737859	27.7781	737859	28.6993
737859	27.8963	737859	27.778	737859	28.6993
737859	27.8952	737859	27.7778	737859	28.6994
737859	27.8941	737859	27.7777	737859	28.6994
737859	27.8929	737859	27.7775	737859	28.6995
737859	27.8918	737859	27.7773	737859	28.6995
737859	27.8906	737859	27.7771	737859	28.6996
737859	27.8894	737859	27.777	737859	28.6996
737859	27.8881	737859	27.7768	737859	28.6997
737859	27.8869	737859	27.7766	737859	28.6997
737859	27.8856	737859	27.7764	737859	28.6998
737859	27.8843	737859	27.7763	737859	28.6998
737859	27.8831	737859	27.7761	737859	28.6999
737859	27.8818	737859	27.7759	737859	28.7
737859	27.8806	737859	27.7757	737859	28.7
737859	27.8793	737859	27.7756	737859	28.7001
737859	27.8781	737859	27.7754	737859	28.7001
737859	27.8769	737859	27.7752	737859	28.7002
737859	27.8756	737859	27.775	737859	28.7002
737859	27.8744	737859	27.7749	737859	28.7003
737859	27.8732	737859	27.7747	737859	28.7003
737859	27.872	737859	27.7745	737859	28.7004
737859	27.8707	737859	27.7743	737859	28.7004
737859	27.8695	737859	27.7742	737859	28.7005
737859	27.8683	737859	27.774	737859	28.7006
737859	27.8671	737859	27.7738	737859	28.7006
737859	27.8659	737859	27.7736	737859	28.7007
737859	27.8647	737859	27.7734	737859	28.7007
737859	27.8636	737859	27.7732	737859	28.7008
737859	27.8624	737859	27.7731	737859	28.7008
737859	27.8612	737859	27.7729	737859	28.7009
737859	27.8601	737859	27.7727	737859	28.7009
737859	27.8589	737859	27.7725	737859	28.701
737859	27.8578	737859	27.7723	737859	28.7011
737859	27.8566	737859	27.7722	737859	28.7011
737859	27.8554	737859	27.772	737859	28.7012
737859	27.8542	737859	27.7718	737859	28.7012
737859	27.853	737859	27.7717	737859	28.7013
737859	27.8517	737859	27.7715	737859	28.7013
737859	27.8505	737859	27.7713	737859	28.7014
737859	27.8492	737859	27.7712	737859	28.7014
737859	27.8479	737859	27.771	737859	28.7015
737859	27.8466	737859	27.7708	737859	28.7015
737859	27.8453	737859	27.7707	737859	28.7016
737859	27.844	737859	27.7705	737859	28.7016
737859	27.8428	737859	27.7703	737859	28.7017
737859	27.8415	737859	27.7702	737859	28.7017
737859	27.8403	737859	27.77	737859	28.7018
737859	27.8391	737859	27.7698	737859	28.7018
737859	27.8379	737859	27.7697	737859	28.7019
737859	27.8367	737859	27.7695	737859	28.7019
737859	27.8354	737859	27.7693	737859	28.702
737859	27.8342	737859	27.7691	737859	28.702
737859	27.833	737859	27.7689	737859	28.7021
737859	27.8317	737859	27.7687	737859	28.7021
737859	27.8305	737859	27.7685	737859	28.7022
737859	27.8293	737859	27.7683	737859	28.7023
737859	27.8281	737859	27.7681	737859	28.7023
737859	27.8269	737859	27.7679	737859	28.7024
737859	27.8257	737859	27.7677	737859	28.7024
737859	27.8246	737859	27.7675	737859	28.7025
737859	27.8234	737859	27.7673	737859	28.7025
737859	27.8223	737859	27.7671	737859	28.7025
737859	27.8211	737859	27.7669	737859	28.7026
737859	27.8199	737859	27.7667	737859	28.7026
737859	27.8186	737859	27.7665	737859	28.7027
737859	27.8174	737859	27.7663	737859	28.7027
737859	27.8161	737859	27.7661	737859	28.7028
737859	27.8148	737859	27.7659	737859	28.7028
737859	27.8136	737859	27.7657	737859	28.7029
737859	27.8124	737859	27.7654	737859	28.7029
737859	27.8111	737859	27.7652	737859	28.703
737859	27.8099	737859	27.765	737859	28.703
737859	27.8087	737859	27.7648	737859	28.7031
737859	27.8075	737859	27.7646	737859	28.7031
737859	27.8063	737859	27.7644	737859	28.7032
737859	27.8051	737859	27.7642	737859	28.7032
737859	27.8038	737859	27.764	737859	28.7033
737859	27.8026	737859	27.7638	737859	28.7033
[truncated: 696,404+ more rows]

## Sheet: Raw biological data
site-transect-depth	label_name	filename	annotation_id	label_name	Period
IDR-1-15	IOTU44_Leptoseris	Dive13_GP040001_00007.jpg	8885971	2 - pale	Nov
IDR-1-15	IOTU44_Leptoseris	Dive13_GP040001_00007.jpg	8885972	2 - pale	Nov
IDR-1-15	IOTU44_Leptoseris	Dive13_GP040001_00007.jpg	8885973	1 - unbleached	Nov
IDR-1-15	IOTU379_Porites	Dive13_GP040001_00007.jpg	8885984	1 - unbleached	Nov
IDR-1-15	IOTU379_Porites	Dive13_GP040001_00007.jpg	8885994	1 - unbleached	Nov
IDR-1-15	IOTU453_Leptastrea	Dive13_GP040001_00007.jpg	8885996	1 - unbleached	Nov
IDR-1-15	IOTU453_Leptastrea	Dive13_GP040001_00007.jpg	8885997	1 - unbleached	Nov
IDR-1-15	IOTU421_Leptastrea	Dive13_GP040001_00007.jpg	8885999	1 - unbleached	Nov
IDR-1-15	IOTU97_Pavona	Dive13_GP040001_00007.jpg	8886000	1 - unbleached	Nov
IDR-1-15	IOTU97_Pavona	Dive13_GP040001_00007.jpg	8886001	1 - unbleached	Nov
IDR-1-15	IOTU97_Pavona	Dive13_GP040001_00007.jpg	8886002	1 - unbleached	Nov
IDR-1-15	IOTU97_Pavona	Dive13_GP040001_00007.jpg	8886003	1 - unbleached	Nov
IDR-1-15	IOTU48_Leptoseris	Dive13_GP040001_00007.jpg	8886014	2 - pale	Nov
IDR-1-15	IOTU402_Goniastrea	Dive13_GP040001_00007.jpg	8886042	2 - pale	Nov
IDR-1-15	IOTU92_Acropora	Dive13_GP040001_00007.jpg	8886078	1 - unbleached	Nov
IDR-1-15	IOTU402_Goniastrea	Dive13_GP040001_00007.jpg	8886089	1 - unbleached	Nov
IDR-1-15	IOTU402_Goniastrea	Dive13_GP040001_00007.jpg	8886100	2 - pale	Nov
IDR-1-15	IOTU49_Pachyseris	Dive13_GP030001_00006.jpg	8886132	1 - unbleached	Nov
IDR-1-15	IOTU421_Leptastrea	Dive13_GP030001_00006.jpg	8886153	1 - unbleached	Nov
IDR-1-15	IOTU421_Leptastrea	Dive13_GP030001_00006.jpg	8886154	1 - unbleached	Nov
IDR-1-15	IOTU379_Porites	Dive13_GP030001_00006.jpg	8886160	1 - unbleached	Nov
IDR-1-15	IOTU393_Astreopora	Dive13_GP030001_00006.jpg	8886228	2 - pale	Nov
IDR-1-15	IOTU391_Goniastrea	Dive13_GP030001_00006.jpg	8886229	1 - unbleached	Nov
IDR-1-15	IOTU108_Platygyra	Dive13_GP030001_00006.jpg	8886230	1 - unbleached	Nov
IDR-1-15	IOTU379_Porites	Dive13_GP030001_00006.jpg	8886231	1 - unbleached	Nov
IDR-1-15	IOTU402_Goniastrea	Dive13_GP030001_00006.jpg	8886232	1 - unbleached	Nov
IDR-1-15	IOTU402_Goniastrea	Dive13_GP030001_00006.jpg	8886233	1 - unbleached	Nov
IDR-1-15	IOTU379_Porites	Dive13_GP020001_00001.jpg	8886243	1 - unbleached	Nov
IDR-1-15	IOTU379_Porites	Dive13_GP020001_00001.jpg	8886244	1 - unbleached	Nov
IDR-1-15	IOTU379_Porites	Dive13_GP020001_00001.jpg	8886245	1 - unbleached	Nov
IDR-1-15	IOTU379_Porites	Dive13_GP020001_00001.jpg	8886246	1 - unbleached	Nov
IDR-1-15	IOTU453_Leptastrea	Dive13_GP020001_00001.jpg	8886247	1 - unbleached	Nov
IDR-1-15	IOTU453_Leptastrea	Dive13_GP020001_00001.jpg	8886248	1 - unbleached	Nov
IDR-1-15	IOTU97_Pavona	Dive13_GP020001_00001.jpg	8886249	1 - unbleached	Nov
IDR-1-15	IOTU97_Pavona	Dive13_GP020001_00001.jpg	8886250	1 - unbleached	Nov
IDR-1-15	IOTU97_Pavona	Dive13_GP020001_00001.jpg	8886251	1 - unbleached	Nov
IDR-1-15	IOTU97_Pavona	Dive13_GP020001_00001.jpg	8886252	1 - unbleached	Nov
IDR-1-15	IOTU97_Pavona	Dive13_GP020001_00001.jpg	8886253	1 - unbleached	Nov
IDR-1-15	IOTU453_Leptastrea	Dive13_GP020001_00001.jpg	8886254	1 - unbleached	Nov
IDR-1-15	IOTU97_Pavona	Dive13_GP020001_00001.jpg	8886268	1 - unbleached	Nov
IDR-1-15	IOTU97_Pavona	Dive13_GP020001_00001.jpg	8886269	1 - unbleached	Nov
IDR-1-15	IOTU48_Leptoseris	Dive13_GP020001_00001.jpg	8886272	2 - pale	Nov
IDR-1-15	IOTU403_Psammocora	Dive13_GP020001_00001.jpg	8886273	3 - 0-20% bleached	Nov
IDR-1-15	IOTU403_Psammocora	Dive13_GP020001_00001.jpg	8886274	1 - unbleached	Nov
IDR-1-15	IOTU48_Leptoseris	Dive13_GP020001_00001.jpg	8886275	1 - unbleached	Nov
IDR-1-15	IOTU379_Porites	Dive13_GP020001_00001.jpg	8886280	1 - unbleached	Nov
IDR-1-15	IOTU453_Leptastrea	Dive13_GP020001_00001.jpg	8886281	1 - unbleached	Nov
IDR-1-15	IOTU453_Leptastrea	Dive13_GP020001_00001.jpg	8886282	3 - 0-20% bleached	Nov
IDR-1-15	IOTU379_Porites	Dive13_GP020001_00001.jpg	8886283	1 - unbleached	Nov
IDR-1-15	IOTU393_Astreopora	Dive13_GP020001_00001.jpg	8886284	1 - unbleached	Nov
IDR-1-15	IOTU403_Psammocora	Dive13_GP020001_00001.jpg	8886285	1 - unbleached	Nov
IDR-1-15	IOTU406_Favites	Dive13_GP020001_00001.jpg	8886286	2 - pale	Nov
IDR-1-15	IOTU97_Pavona	Dive13_GP020001_00001.jpg	8886287	1 - unbleached	Nov
IDR-1-15	IOTU97_Pavona	Dive13_GP020001_00001.jpg	8886288	1 - unbleached	Nov
IDR-1-15	IOTU97_Pavona	Dive13_GP020001_00001.jpg	8886289	1 - unbleached	Nov
IDR-1-15	IOTU97_Pavona	Dive13_GP020001_00001.jpg	8886290	1 - unbleached	Nov
IDR-1-15	IOTU104_Dipsastraea	Dive13_GP020001_00001.jpg	8886295	1 - unbleached	Nov
IDR-1-15	IOTU41_Acropora	Dive13_GP020001_00001.jpg	8886296	1 - unbleached	Nov
IDR-1-15	IOTU104_Dipsastraea	Dive13_GP020001_00001.jpg	8886297	1 - unbleached	Nov
IDR-1-15	IOTU44_Leptoseris	Dive13_GP020001_00001.jpg	8886298	1 - unbleached	Nov
IDR-1-15	IOTU403_Psammocora	Dive13_GP020001_00001.jpg	8886300	1 - unbleached	Nov
IDR-1-15	IOTU402_Goniastrea	Dive13_GP020001_00001.jpg	8886301	1 - unbleached	Nov
IDR-1-15	IOTU379_Porites	Dive13_GP040001_00004.jpg	8886310	1 - unbleached	Nov
IDR-1-15	IOTU379_Porites	Dive13_GP040001_00004.jpg	8886311	1 - unbleached	Nov
IDR-1-15	IOTU379_Porites	Dive13_GP040001_00004.jpg	8886313	1 - unbleached	Nov
IDR-1-15	IOTU379_Porites	Dive13_GP040001_00004.jpg	8886314	1 - unbleached	Nov
IDR-1-15	IOTU379_Porites	Dive13_GP040001_00004.jpg	8886315	1 - unbleached	Nov
IDR-1-15	IOTU379_Porites	Dive13_GP040001_00004.jpg	8886316	1 - unbleached	Nov
IDR-1-15	IOTU379_Porites	Dive13_GP040001_00004.jpg	8886317	1 - unbleached	Nov
IDR-1-15	IOTU97_Pavona	Dive13_GP040001_00004.jpg	8886326	1 - unbleached	Nov
IDR-1-15	IOTU97_Pavona	Dive13_GP040001_00004.jpg	8886327	1 - unbleached	Nov
IDR-1-15	IOTU97_Pavona	Dive13_GP040001_00004.jpg	8886328	1 - unbleached	Nov
IDR-1-15	IOTU97_Pavona	Dive13_GP040001_00004.jpg	8886330	1 - unbleached	Nov
IDR-1-15	IOTU97_Pavona	Dive13_GP040001_00004.jpg	8886331	1 - unbleached	Nov
IDR-1-15	IOTU97_Pavona	Dive13_GP040001_00004.jpg	8886332	1 - unbleached	Nov
IDR-1-15	IOTU97_Pavona	Dive13_GP040001_00004.jpg	8886333	1 - unbleached	Nov
IDR-1-15	IOTU97_Pavona	Dive13_GP040001_00004.jpg	8886334	1 - unbleached	Nov
IDR-1-15	IOTU97_Pavona	Dive13_GP040001_00004.jpg	8886335	1 - unbleached	Nov
IDR-1-15	IOTU97_Pavona	Dive13_GP040001_00004.jpg	8886336	1 - unbleached	Nov
IDR-1-15	IOTU97_Pavona	Dive13_GP040001_00004.jpg	8886337	1 - unbleached	Nov
IDR-1-15	IOTU97_Pavona	Dive13_GP040001_00004.jpg	8886338	1 - unbleached	Nov
IDR-1-15	IOTU406_Favites	Dive13_GP040001_00004.jpg	8886363	2 - pale	Nov
IDR-1-15	IOTU406_Favites	Dive13_GP040001_00004.jpg	8886364	1 - unbleached	Nov
IDR-1-15	IOTU109_Leptoria	Dive13_GP040001_00004.jpg	8886365	1 - unbleached	Nov
IDR-1-15	IOTU109_Leptoria	Dive13_GP040001_00004.jpg	8886366	1 - unbleached	Nov
IDR-1-15	IOTU105_Lobophyllia	Dive13_GP040001_00004.jpg	8886385	1 - unbleached	Nov
IDR-1-15	IOTU44_Leptoseris	Dive13_GP040001_00004.jpg	8886387	1 - unbleached	Nov
IDR-1-15	IOTU44_Leptoseris	Dive13_GP040001_00004.jpg	8886388	1 - unbleached	Nov
IDR-1-15	IOTU37_Cyphastrea	Dive13_GP040001_00004.jpg	8886389	1 - unbleached	Nov
IDR-1-15	IOTU421_Leptastrea	Dive13_GP040001_00004.jpg	8886391	1 - unbleached	Nov
IDR-1-15	IOTU421_Leptastrea	Dive13_GP040001_00004.jpg	8886392	1 - unbleached	Nov
IDR-1-15	IOTU421_Leptastrea	Dive13_GP040001_00004.jpg	8886393	1 - unbleached	Nov
IDR-1-15	IOTU379_Porites	Dive13_GP040001_00004.jpg	8886394	1 - unbleached	Nov
IDR-1-15	IOTU113_Favites	Dive13_GP040001_00004.jpg	8886395	1 - unbleached	Nov
IDR-1-15	IOTU44_Leptoseris	Dive13_GP040001_00004.jpg	8886396	1 - unbleached	Nov
IDR-1-15	IOTU402_Goniastrea	Dive13_GP040001_00004.jpg	8886397	1 - unbleached	Nov
IDR-1-15	IOTU402_Goniastrea	Dive13_GP040001_00004.jpg	8886398	1 - unbleached	Nov
IDR-1-15	IOTU402_Goniastrea	Dive13_GP040001_00004.jpg	8886399	1 - unbleached	Nov
IDR-1-15	IOTU402_Goniastrea	Dive13_GP040001_00004.jpg	8886400	1 - unbleached	Nov
IDR-1-15	IOTU402_Goniastrea	Dive13_GP040001_00004.jpg	8886401	1 - unbleached	Nov
IDR-1-15	IOTU402_Goniastrea	Dive13_GP040001_00004.jpg	8886402	1 - unbleached	Nov
IDR-1-15	IOTU402_Goniastrea	Dive13_GP040001_00004.jpg	8886403	1 - unbleached	Nov
IDR-1-15	IOTU402_Goniastrea	Dive13_GP040001_00004.jpg	8886404	1 - unbleached	Nov
IDR-1-15	IOTU453_Leptastrea	Dive13_GP040001_00004.jpg	8886406	1 - unbleached	Nov
IDR-1-15	IOTU37_Cyphastrea	Dive13_GP040001_00004.jpg	8886408	1 - unbleached	Nov
IDR-1-15	IOTU424_Dipsastraea	Dive13_GP040001_00004.jpg	8886409	1 - unbleached	Nov
IDR-1-15	IOTU35_Acropora_juvenile	Dive13_GP040001_00004.jpg	8886410	1 - unbleached	Nov
IDR-1-15	IOTU35_Acropora_juvenile	Dive13_GP040001_00004.jpg	8886411	1 - unbleached	Nov
IDR-1-15	IOTU402_Goniastrea	Dive13_GP040001_00004.jpg	8886412	1 - unbleached	Nov
IDR-1-15	IOTU97_Pavona	Dive13_GP040001_00004.jpg	8886414	1 - unbleached	Nov
IDR-1-15	IOTU402_Goniastrea	Dive13_GP040001_00004.jpg	8886416	1 - unbleached	Nov
IDR-1-15	IOTU44_Leptoseris	Dive13_GP040001_00004.jpg	8886417	1 - unbleached	Nov
IDR-1-15	IOTU104_Dipsastraea	Dive13_GP040001_00004.jpg	8886418	1 - unbleached	Nov
IDR-1-15	IOTU175_Porites	Dive13_GP030001_00002.jpg	8886419	1 - unbleached	Nov
IDR-1-15	IOTU175_Porites	Dive13_GP030001_00002.jpg	8886421	1 - unbleached	Nov
IDR-1-15	IOTU379_Porites	Dive13_GP030001_00002.jpg	8886422	1 - unbleached	Nov
IDR-1-15	IOTU379_Porites	Dive13_GP030001_00002.jpg	8886423	1 - unbleached	Nov
IDR-1-15	IOTU379_Porites	Dive13_GP030001_00002.jpg	8886424	1 - unbleached	Nov
IDR-1-15	IOTU379_Porites	Dive13_GP030001_00002.jpg	8886426	1 - unbleached	Nov
IDR-1-15	IOTU379_Porites	Dive13_GP030001_00002.jpg	8886427	1 - unbleached	Nov
IDR-1-15	IOTU379_Porites	Dive13_GP030001_00002.jpg	8886428	1 - unbleached	Nov
IDR-1-15	IOTU421_Leptastrea	Dive13_GP030001_00002.jpg	8886431	1 - unbleached	Nov
IDR-1-15	IOTU421_Leptastrea	Dive13_GP030001_00002.jpg	8886432	1 - unbleached	Nov
IDR-1-15	IOTU421_Leptastrea	Dive13_GP030001_00002.jpg	8886436	1 - unbleached	Nov
IDR-1-15	IOTU421_Leptastrea	Dive13_GP030001_00002.jpg	8886437	1 - unbleached	Nov
IDR-1-15	IOTU421_Leptastrea	Dive13_GP030001_00002.jpg	8886438	1 - unbleached	Nov
IDR-1-15	IOTU421_Leptastrea	Dive13_GP030001_00002.jpg	8886439	1 - unbleached	Nov
IDR-1-15	IOTU421_Leptastrea	Dive13_GP030001_00002.jpg	8886440	1 - unbleached	Nov
IDR-1-15	IOTU421_Leptastrea	Dive13_GP030001_00002.jpg	8886441	1 - unbleached	Nov
IDR-1-15	IOTU49_Pachyseris	Dive13_GP030001_00002.jpg	8886442	1 - unbleached	Nov
IDR-1-15	IOTU453_Leptastrea	Dive13_GP030001_00002.jpg	8886443	1 - unbleached	Nov
IDR-1-15	IOTU104_Dipsastraea	Dive13_GP030001_00002.jpg	8886444	2 - pale	Nov
IDR-1-15	IOTU97_Pavona	Dive13_GP030001_00002.jpg	8886445	1 - unbleached	Nov
IDR-1-15	IOTU97_Pavona	Dive13_GP030001_00002.jpg	8886446	1 - unbleached	Nov
IDR-1-15	IOTU97_Pavona	Dive13_GP030001_00002.jpg	8886447	1 - unbleached	Nov
IDR-1-15	IOTU97_Pavona	Dive13_GP030001_00002.jpg	8886448	1 - unbleached	Nov
IDR-1-15	IOTU97_Pavona	Dive13_GP030001_00002.jpg	8886449	1 - unbleached	Nov
IDR-1-15	IOTU97_Pavona	Dive13_GP030001_00002.jpg	8886450	1 - unbleached	Nov
IDR-1-15	IOTU97_Pavona	Dive13_GP030001_00002.jpg	8886451	1 - unbleached	Nov
IDR-1-15	IOTU97_Pavona	Dive13_GP030001_00002.jpg	8886452	1 - unbleached	Nov
IDR-1-15	IOTU97_Pavona	Dive13_GP030001_00002.jpg	8886453	1 - unbleached	Nov
IDR-1-15	IOTU97_Pavona	Dive13_GP030001_00002.jpg	8886454	1 - unbleached	Nov
IDR-1-15	IOTU97_Pavona	Dive13_GP030001_00002.jpg	8886455	1 - unbleached	Nov
IDR-1-15	IOTU453_Leptastrea	Dive13_GP030001_00002.jpg	8886457	2 - pale	Nov
IDR-1-15	IOTU100_Astreopora	Dive13_GP030001_00002.jpg	8886459	1 - unbleached	Nov
IDR-1-15	IOTU104_Dipsastraea	Dive13_GP030001_00002.jpg	8886475	1 - unbleached	Nov
IDR-1-15	IOTU422_Astrea	Dive13_GP030001_00002.jpg	8886482	1 - unbleached	Nov
IDR-1-15	IOTU44_Leptoseris	Dive13_GP030001_00002.jpg	8886483	1 - unbleached	Nov
IDR-1-15	IOTU44_Leptoseris	Dive13_GP030001_00002.jpg	8886484	1 - unbleached	Nov
IDR-1-15	IOTU35_Acropora_juvenile	Dive13_GP030001_00002.jpg	8886485	1 - unbleached	Nov
IDR-1-15	IOTU35_Acropora_juvenile	Dive13_GP030001_00002.jpg	8886486	1 - unbleached	Nov
IDR-1-15	IOTU379_Porites	Dive13_GP030001_00002.jpg	8886487	1 - unbleached	Nov
IDR-1-15	IOTU379_Porites	Dive13_GP030001_00002.jpg	8886488	1 - unbleached	Nov
IDR-1-15	IOTU379_Porites	Dive13_GP030001_00002.jpg	8886490	1 - unbleached	Nov
IDR-1-15	IOTU424_Dipsastraea	Dive13_GP030001_00002.jpg	8886492	1 - unbleached	Nov
IDR-1-15	IOTU97_Pavona	Dive13_GP030001_00002.jpg	8886496	1 - unbleached	Nov
IDR-1-15	IOTU97_Pavona	Dive13_GP040001_00006.jpg	8886499	1 - unbleached	Nov
IDR-1-15	IOTU97_Pavona	Dive13_GP040001_00006.jpg	8886500	1 - unbleached	Nov
IDR-1-15	IOTU97_Pavona	Dive13_GP040001_00006.jpg	8886501	1 - unbleached	Nov
IDR-1-15	IOTU97_Pavona	Dive13_GP040001_00006.jpg	8886502	1 - unbleached	Nov
IDR-1-15	IOTU97_Pavona	Dive13_GP040001_00006.jpg	8886503	1 - unbleached	Nov
IDR-1-15	IOTU97_Pavona	Dive13_GP040001_00006.jpg	8886504	1 - unbleached	Nov
IDR-1-15	IOTU97_Pavona	Dive13_GP040001_00006.jpg	8886505	1 - unbleached	Nov
IDR-1-15	IOTU97_Pavona	Dive13_GP040001_00006.jpg	8886506	1 - unbleached	Nov
IDR-1-15	IOTU97_Pavona	Dive13_GP040001_00006.jpg	8886507	1 - unbleached	Nov
IDR-1-15	IOTU97_Pavona	Dive13_GP040001_00006.jpg	8886508	1 - unbleached	Nov
IDR-1-15	IOTU97_Pavona	Dive13_GP040001_00006.jpg	8886509	1 - unbleached	Nov
IDR-1-15	IOTU97_Pavona	Dive13_GP040001_00006.jpg	8886510	1 - unbleached	Nov
IDR-1-15	IOTU97_Pavona	Dive13_GP040001_00006.jpg	8886511	1 - unbleached	Nov
IDR-1-15	IOTU379_Porites	Dive13_GP040001_00006.jpg	8886512	1 - unbleached	Nov
IDR-1-15	IOTU379_Porites	Dive13_GP040001_00006.jpg	8886513	1 - unbleached	Nov
IDR-1-15	IOTU379_Porites	Dive13_GP040001_00006.jpg	8886514	1 - unbleached	Nov
IDR-1-15	IOTU379_Porites	Dive13_GP040001_00006.jpg	8886515	1 - unbleached	Nov
IDR-1-15	IOTU379_Porites	Dive13_GP040001_00006.jpg	8886516	1 - unbleached	Nov
IDR-1-15	IOTU379_Porites	Dive13_GP040001_00006.jpg	8886517	1 - unbleached	Nov
IDR-1-15	IOTU379_Porites	Dive13_GP040001_00006.jpg	8886518	1 - unbleached	Nov
IDR-1-15	IOTU379_Porites	Dive13_GP040001_00006.jpg	8886519	1 - unbleached	Nov
IDR-1-15	IOTU379_Porites	Dive13_GP040001_00006.jpg	8886520	1 - unbleached	Nov
IDR-1-15	IOTU379_Porites	Dive13_GP040001_00006.jpg	8886521	1 - unbleached	Nov
IDR-1-15	IOTU379_Porites	Dive13_GP040001_00006.jpg	8886522	1 - unbleached	Nov
IDR-1-15	IOTU379_Porites	Dive13_GP040001_00006.jpg	8886523	1 - unbleached	Nov
IDR-1-15	IOTU379_Porites	Dive13_GP040001_00006.jpg	8886524	1 - unbleached	Nov
IDR-1-15	IOTU379_Porites	Dive13_GP040001_00006.jpg	8886525	1 - unbleached	Nov
IDR-1-15	IOTU379_Porites	Dive13_GP040001_00006.jpg	8886535	1 - unbleached	Nov
IDR-1-15	IOTU108_Platygyra	Dive13_GP040001_00006.jpg	8886536	1 - unbleached	Nov
IDR-1-15	IOTU424_Dipsastraea	Dive13_GP040001_00006.jpg	8886537	2 - pale	Nov
IDR-1-15	IOTU44_Leptoseris	Dive13_GP040001_00006.jpg	8886539	1 - unbleached	Nov
IDR-1-15	IOTU44_Leptoseris	Dive13_GP040001_00006.jpg	8886540	1 - unbleached	Nov
IDR-1-15	IOTU402_Goniastrea	Dive13_GP040001_00006.jpg	8886541	1 - unbleached	Nov
IDR-1-15	IOTU402_Goniastrea	Dive13_GP040001_00006.jpg	8886542	1 - unbleached	Nov
IDR-1-15	IOTU402_Goniastrea	Dive13_GP040001_00006.jpg	8886543	1 - unbleached	Nov
IDR-1-15	IOTU97_Pavona	Dive13_GP040001_00006.jpg	8886546	1 - unbleached	Nov
IDR-1-15	IOTU97_Pavona	Dive13_GP040001_00006.jpg	8886548	1 - unbleached	Nov
IDR-1-15	IOTU398_Favites	Dive13_GP040001_00006.jpg	8886549	1 - unbleached	Nov
IDR-1-15	IOTU104_Dipsastraea	Dive13_GP040001_00006.jpg	8886555	1 - unbleached	Nov
IDR-1-15	IOTU424_Dipsastraea	Dive13_GP040001_00006.jpg	8886557	1 - unbleached	Nov
IDR-1-15	IOTU44_Leptoseris	Dive13_GP040001_00006.jpg	8886566	1 - unbleached	Nov
IDR-1-15	IOTU453_Leptastrea	Dive13_GP040001_00006.jpg	8886568	1 - unbleached	Nov
IDR-1-15	IOTU394_Cyphastrea	Dive13_GP040001_00006.jpg	8886570	1 - unbleached	Nov
IDR-1-15	IOTU394_Cyphastrea	Dive13_GP040001_00006.jpg	8886571	1 - unbleached	Nov
IDR-1-15	IOTU406_Favites	Dive13_GP040001_00006.jpg	8886573	1 - unbleached	Nov
IDR-1-15	IOTU92_Acropora	Dive13_GP040001_00006.jpg	8886575	1 - unbleached	Nov
IDR-1-15	IOTU405_Fungia	Dive13_GP040001_00006.jpg	8886577	1 - unbleached	Nov
IDR-1-15	IOTU92_Acropora	Dive13_GP040001_00006.jpg	8886578	1 - unbleached	Nov
IDR-1-15	IOTU92_Acropora	Dive13_GP040001_00006.jpg	8886579	1 - unbleached	Nov
IDR-1-15	IOTU421_Leptastrea	Dive13_GP040001_00006.jpg	8886580	1 - unbleached	Nov
IDR-1-15	IOTU534_Leptoseris	Dive13_GP040001_00006.jpg	8886586	2 - pale	Nov
IDR-1-15	IOTU44_Leptoseris	Dive13_GP040001_00006.jpg	8886587	1 - unbleached	Nov
IDR-1-15	IOTU379_Porites	Dive13_GP040001_00006.jpg	8886590	1 - unbleached	Nov
IDR-1-15	IOTU379_Porites	Dive13_GP040001_00006.jpg	8886591	1 - unbleached	Nov
IDR-1-15	IOTU379_Porites	Dive13_GP040001_00006.jpg	8886592	1 - unbleached	Nov
IDR-1-15	IOTU108_Platygyra	Dive13_GP040001_00006.jpg	8886598	1 - unbleached	Nov
IDR-1-15	IOTU465_Porites	Dive13_GP040001_00006.jpg	8886599	1 - unbleached	Nov
IDR-1-15	IOTU103_Dipsastraea	Dive13_GP040001_00006.jpg	8886604	1 - unbleached	Nov
IDR-1-15	IOTU503_Scleractinia	Dive13_GP040001_00006.jpg	8886605	1 - unbleached	Nov
IDR-1-15	IOTU379_Porites	Dive13_GP020001_00004.jpg	8886615	1 - unbleached	Nov
IDR-1-15	IOTU398_Favites	Dive13_GP020001_00004.jpg	8886616	1 - unbleached	Nov
IDR-1-15	IOTU402_Goniastrea	Dive13_GP020001_00004.jpg	8886629	1 - unbleached	Nov
IDR-1-15	IOTU402_Goniastrea	Dive13_GP020001_00004.jpg	8886630	1 - unbleached	Nov
IDR-1-15	IOTU97_Pavona	Dive13_GP020001_00004.jpg	8886631	1 - unbleached	Nov
IDR-1-15	IOTU100_Astreopora	Dive13_GP020001_00004.jpg	8886632	1 - unbleached	Nov
IDR-1-15	IOTU97_Pavona	Dive13_GP020001_00004.jpg	8886638	1 - unbleached	Nov
IDR-1-15	IOTU379_Porites	Dive13_GP020001_00004.jpg	8886643	1 - unbleached	Nov
IDR-1-15	IOTU44_Leptoseris	Dive13_GP040001_00002.jpg	8886659	3 - 0-20% bleached	Nov
IDR-1-15	IOTU44_Leptoseris	Dive13_GP040001_00002.jpg	8886660	1 - unbleached	Nov
IDR-1-15	IOTU97_Pavona	Dive13_GP040001_00002.jpg	8886662	1 - unbleached	Nov
IDR-1-15	IOTU97_Pavona	Dive13_GP040001_00002.jpg	8886663	1 - unbleached	Nov
IDR-1-15	IOTU97_Pavona	Dive13_GP040001_00002.jpg	8886664	1 - unbleached	Nov
IDR-1-15	IOTU97_Pavona	Dive13_GP040001_00002.jpg	8886666	1 - unbleached	Nov
IDR-1-15	IOTU97_Pavona	Dive13_GP040001_00002.jpg	8886667	1 - unbleached	Nov
IDR-1-15	IOTU97_Pavona	Dive13_GP040001_00002.jpg	8886668	1 - unbleached	Nov
IDR-1-15	IOTU379_Porites	Dive13_GP040001_00002.jpg	8886673	1 - unbleached	Nov
IDR-1-15	IOTU379_Porites	Dive13_GP040001_00002.jpg	8886674	1 - unbleached	Nov
IDR-1-15	IOTU379_Porites	Dive13_GP040001_00002.jpg	8886675	1 - unbleached	Nov
IDR-1-15	IOTU379_Porites	Dive13_GP040001_00002.jpg	8886676	1 - unbleached	Nov
IDR-1-15	IOTU37_Cyphastrea	Dive13_GP040001_00002.jpg	8886679	1 - unbleached	Nov
IDR-1-15	IOTU421_Leptastrea	Dive13_GP040001_00002.jpg	8886691	1 - unbleached	Nov
IDR-1-15	IOTU7_Pocillopora	Dive13_GP040001_00002.jpg	8886697	1 - unbleached	Nov
IDR-1-15	IOTU7_Pocillopora	Dive13_GP040001_00002.jpg	8886698	1 - unbleached	Nov
IDR-1-15	IOTU401_Gardineroseris	Dive13_GP040001_00002.jpg	8886700	1 - unbleached	Nov
IDR-1-15	IOTU7_Pocillopora	Dive13_GP040001_00002.jpg	8886724	1 - unbleached	Nov
IDR-1-15	IOTU97_Pavona	Dive13_GP040001_00002.jpg	8886726	1 - unbleached	Nov
IDR-1-15	IOTU97_Pavona	Dive13_GP040001_00002.jpg	8886727	1 - unbleached	Nov
IDR-1-15	IOTU403_Psammocora	Dive13_GP040001_00002.jpg	8886729	1 - unbleached	Nov
IDR-1-15	IOTU403_Psammocora	Dive13_GP040001_00002.jpg	8886730	1 - unbleached	Nov
IDR-1-15	IOTU423_Astrea	Dive13_GP040001_00002.jpg	8886752	2 - pale	Nov
IDR-1-15	IOTU7_Pocillopora	Dive13_GP040001_00002.jpg	8886760	1 - unbleached	Nov
IDR-1-15	IOTU7_Pocillopora	Dive13_GP040001_00002.jpg	8886770	1 - unbleached	Nov
IDR-1-15	IOTU403_Psammocora	Dive13_GP040001_00002.jpg	8886771	1 - unbleached	Nov
IDR-1-15	IOTU175_Porites	Dive13_GP040001_00005.jpg	8886780	1 - unbleached	Nov
IDR-1-15	IOTU465_Porites	Dive13_GP040001_00005.jpg	8886782	1 - unbleached	Nov
IDR-1-15	IOTU465_Porites	Dive13_GP040001_00005.jpg	8886783	1 - unbleached	Nov
IDR-1-15	IOTU379_Porites	Dive13_GP040001_00005.jpg	8886784	1 - unbleached	Nov
IDR-1-15	IOTU379_Porites	Dive13_GP040001_00005.jpg	8886785	1 - unbleached	Nov
IDR-1-15	IOTU379_Porites	Dive13_GP040001_00005.jpg	8886786	1 - unbleached	Nov
IDR-1-15	IOTU379_Porites	Dive13_GP040001_00005.jpg	8886787	1 - unbleached	Nov
IDR-1-15	IOTU379_Porites	Dive13_GP040001_00005.jpg	8886788	1 - unbleached	Nov
IDR-1-15	IOTU379_Porites	Dive13_GP040001_00005.jpg	8886789	1 - unbleached	Nov
IDR-1-15	IOTU379_Porites	Dive13_GP040001_00005.jpg	8886790	1 - unbleached	Nov
IDR-1-15	IOTU379_Porites	Dive13_GP040001_00005.jpg	8886791	1 - unbleached	Nov
IDR-1-15	IOTU379_Porites	Dive13_GP040001_00005.jpg	8886792	1 - unbleached	Nov
IDR-1-15	IOTU379_Porites	Dive13_GP040001_00005.jpg	8886793	1 - unbleached	Nov
IDR-1-15	IOTU379_Porites	Dive13_GP040001_00005.jpg	8886794	1 - unbleached	Nov
IDR-1-15	IOTU379_Porites	Dive13_GP040001_00005.jpg	8886795	1 - unbleached	Nov
IDR-1-15	IOTU379_Porites	Dive13_GP040001_00005.jpg	8886796	1 - unbleached	Nov
IDR-1-15	IOTU379_Porites	Dive13_GP040001_00005.jpg	8886797	1 - unbleached	Nov
IDR-1-15	IOTU453_Leptastrea	Dive13_GP040001_00005.jpg	8886802	1 - unbleached	Nov
IDR-1-15	IOTU453_Leptastrea	Dive13_GP040001_00005.jpg	8886823	1 - unbleached	Nov
IDR-1-15	IOTU93_Acropora	Dive13_GP040001_00005.jpg	8886890	1 - unbleached	Nov
IDR-1-15	IOTU35_Acropora_juvenile	Dive13_GP040001_00005.jpg	8886891	1 - unbleached	Nov
IDR-1-15	IOTU35_Acropora_juvenile	Dive13_GP040001_00005.jpg	8886892	1 - unbleached	Nov
IDR-1-15	IOTU543_Acropora	Dive13_GP040001_00005.jpg	8886905	1 - unbleached	Nov
IDR-1-15	IOTU97_Pavona	Dive13_GP040001_00005.jpg	8886924	1 - unbleached	Nov
IDR-1-15	IOTU97_Pavona	Dive13_GP040001_00005.jpg	8886925	1 - unbleached	Nov
IDR-1-15	IOTU97_Pavona	Dive13_GP040001_00005.jpg	8886926	1 - unbleached	Nov
IDR-1-15	IOTU97_Pavona	Dive13_GP040001_00005.jpg	8886928	1 - unbleached	Nov
IDR-1-15	IOTU403_Psammocora	Dive13_GP040001_00005.jpg	8886929	1 - unbleached	Nov
IDR-1-15	IOTU534_Leptoseris	Dive13_GP040001_00005.jpg	8886932	1 - unbleached	Nov
IDR-1-15	IOTU402_Goniastrea	Dive13_GP040001_00005.jpg	8886943	1 - unbleached	Nov
IDR-1-15	IOTU502_Favites	Dive13_GP040001_00005.jpg	8886964	1 - unbleached	Nov
IDR-1-15	IOTU379_Porites	Dive13_GP040001_00005.jpg	8886968	1 - unbleached	Nov
IDR-1-15	IOTU7_Pocillopora	Dive13_GP020001_00010.jpg	8886994	1 - unbleached	Nov
IDR-1-15	IOTU175_Porites	Dive13_GP020001_00010.jpg	8886999	1 - unbleached	Nov
IDR-1-15	IOTU379_Porites	Dive13_GP020001_00010.jpg	8887006	1 - unbleached	Nov
IDR-1-15	IOTU379_Porites	Dive13_GP020001_00010.jpg	8887008	1 - unbleached	Nov
IDR-1-15	IOTU379_Porites	Dive13_GP020001_00010.jpg	8887011	1 - unbleached	Nov
IDR-1-15	IOTU379_Porites	Dive13_GP020001_00010.jpg	8887012	1 - unbleached	Nov
IDR-1-15	IOTU379_Porites	Dive13_GP020001_00010.jpg	8887013	1 - unbleached	Nov
IDR-1-15	IOTU379_Porites	Dive13_GP020001_00010.jpg	8887014	1 - unbleached	Nov
IDR-1-15	IOTU379_Porites	Dive13_GP020001_00010.jpg	8887015	1 - unbleached	Nov
IDR-1-15	IOTU379_Porites	Dive13_GP020001_00010.jpg	8887025	1 - unbleached	Nov
IDR-1-15	IOTU379_Porites	Dive13_GP020001_00010.jpg	8887028	1 - unbleached	Nov
IDR-1-15	IOTU379_Porites	Dive13_GP020001_00010.jpg	8887029	1 - unbleached	Nov
IDR-1-15	IOTU44_Leptoseris	Dive13_GP020001_00010.jpg	8887055	2 - pale	Nov
IDR-1-15	IOTU44_Leptoseris	Dive13_GP020001_00010.jpg	8887056	1 - unbleached	Nov
IDR-1-15	IOTU97_Pavona	Dive13_GP020001_00010.jpg	8887057	1 - unbleached	Nov
IDR-1-15	IOTU97_Pavona	Dive13_GP020001_00010.jpg	8887058	1 - unbleached	Nov
IDR-1-15	IOTU97_Pavona	Dive13_GP020001_00010.jpg	8887059	1 - unbleached	Nov
IDR-1-15	IOTU97_Pavona	Dive13_GP020001_00010.jpg	8887060	1 - unbleached	Nov
IDR-1-15	IOTU97_Pavona	Dive13_GP020001_00010.jpg	8887062	1 - unbleached	Nov
IDR-1-15	IOTU97_Pavona	Dive13_GP020001_00010.jpg	8887063	1 - unbleached	Nov
IDR-1-15	IOTU97_Pavona	Dive13_GP020001_00010.jpg	8887064	1 - unbleached	Nov
IDR-1-15	IOTU97_Pavona	Dive13_GP020001_00010.jpg	8887066	1 - unbleached	Nov
IDR-1-15	IOTU49_Pachyseris	Dive13_GP020001_00010.jpg	8887067	1 - unbleached	Nov
IDR-1-15	IOTU49_Pachyseris	Dive13_GP020001_00010.jpg	8887068	1 - unbleached	Nov
IDR-1-15	IOTU97_Pavona	Dive13_GP020001_00010.jpg	8887072	1 - unbleached	Nov
IDR-1-15	IOTU453_Leptastrea	Dive13_GP020001_00010.jpg	8887073	1 - unbleached	Nov
IDR-1-15	IOTU44_Leptoseris	Dive13_GP020001_00010.jpg	8887074	1 - unbleached	Nov
IDR-1-15	IOTU35_Acropora_juvenile	Dive13_GP020001_00010.jpg	8887075	1 - unbleached	Nov
IDR-1-15	IOTU403_Psammocora	Dive13_GP020001_00010.jpg	8887076	1 - unbleached	Nov
IDR-1-15	IOTU402_Goniastrea	Dive13_GP020001_00010.jpg	8887109	1 - unbleached	Nov
IDR-1-15	IOTU402_Goniastrea	Dive13_GP020001_00010.jpg	8887110	1 - unbleached	Nov
IDR-1-15	IOTU105_Lobophyllia	Dive13_GP020001_00010.jpg	8887111	1 - unbleached	Nov
IDR-1-15	IOTU421_Leptastrea	Dive13_GP020001_00010.jpg	8887112	1 - unbleached	Nov
IDR-1-15	IOTU100_Astreopora	Dive13_GP020001_00010.jpg	8887116	1 - unbleached	Nov
IDR-1-15	IOTU402_Goniastrea	Dive13_GP020001_00010.jpg	8887117	1 - unbleached	Nov
IDR-1-15	IOTU453_Leptastrea	Dive13_GP020001_00010.jpg	8887119	2 - pale	Nov
IDR-1-15	IOTU403_Psammocora	Dive13_GP020001_00010.jpg	8887122	1 - unbleached	Nov
IDR-1-15	IOTU97_Pavona	Dive13_GP020001_00010.jpg	8887123	1 - unbleached	Nov
IDR-1-15	IOTU97_Pavona	Dive13_GP020001_00010.jpg	8887125	1 - unbleached	Nov
IDR-1-15	IOTU111_Dipsastraea	Dive13_GP020001_00010.jpg	8887137	1 - unbleached	Nov
IDR-1-15	IOTU394_Cyphastrea	Dive13_GP020001_00010.jpg	8887139	1 - unbleached	Nov
IDR-1-15	IOTU394_Cyphastrea	Dive13_GP020001_00010.jpg	8887141	1 - unbleached	Nov
IDR-1-15	IOTU399_Porites	Dive13_GP020001_00010.jpg	8887146	1 - unbleached	Nov
IDR-1-15	IOTU453_Leptastrea	Dive13_GP020001_00010.jpg	8887148	1 - unbleached	Nov
IDR-1-15	IOTU501_Porites	Dive13_GP020001_00010.jpg	8887153	1 - unbleached	Nov
IDR-1-15	IOTU104_Dipsastraea	Dive13_GP020001_00010.jpg	8887157	1 - unbleached	Nov
[truncated: 5,478 more rows]
